# Supplementary material for: Population discontinuity in the Paris Basin linked to evidence of the Neolithic decline
Source: Nat Ecol Evol. 2026 Apr 3;10(4):677–88. doi: 10.1038/s41559-026-03027-z (PMC13076197; doi:10.1038/s41559-026-03027-z)
Supplement: Supplementary file 4 — Supplementary Tables 1–13. [file 41559_2026_3027_MOESM4_ESM.xlsx]

## Sheet: 1_ArchaeologicalInfo
Supplementary Table 1	Archaeological context and sample information. Archaeological and geographic metadata for each individual sampled from the Bury site, including sample IDs, internal identifiers, museum ID, location data, sample type, and descriptions of the sampled material.
sampleId	InterInflID	NEO#	MuseumID	Country	Region	SiteInfme	SiteType	Latitude	Longitude	SampleMaterial	Description
BUR169	CGG_2_018169	NEO311	Ind. 22	France	Paris Basin	Bury	gallery grave	49.29	2.36	tooth	2nd molar, lower left
BUR170	CGG_2_018170	NEO312	Ind. 28	France	Paris Basin	Bury	gallery grave	49.29	2.36	tooth	1st incisor, lower left
BUR171	CGG_2_018171	NEO313	Ind. 8	France	Paris Basin	Bury	gallery grave	49.29	2.36	tooth	1st molar, lower left
BUR172	CGG_2_018172	NEO314	Ind. 48	France	Paris Basin	Bury	gallery grave	49.29	2.36	tooth	Loose molar, N/A
BUR173	CGG_2_018173	NEO315	Ind. 62	France	Paris Basin	Bury	gallery grave	49.29	2.36	tooth	Canine, lower right
BUR174	CGG_2_018174, looks like same individual as NEO347	NEO316	Ind. 3/40	France	Paris Basin	Bury	gallery grave	49.29	2.36	tooth	1st incisor, upper left
BUR175	CGG_2_018175	NEO317	Ind. 104	France	Paris Basin	Bury	gallery grave	49.29	2.36	tooth	2nd premolar, lower left
BUR176	CGG_2_018176	NEO318	F 9-1162	France	Paris Basin	Bury	gallery grave	49.29	2.36	tooth	3rd molar, lower right
BUR177	CGG_2_018177	NEO319	F 6-318	France	Paris Basin	Bury	gallery grave	49.29	2.36	tooth	2nd molar, lower right
BUR178	CGG_2_018178	NEO320	Ind. 220	France	Paris Basin	Bury	gallery grave	49.29	2.36	tooth	2nd molar, lower right
BUR179	CGG_2_018179	NEO321	F 6-1730	France	Paris Basin	Bury	gallery grave	49.29	2.36	tooth	2nd molar, lower left
BUR180	CGG_2_018180	NEO322	Ind. 128 ?	France	Paris Basin	Bury	gallery grave	49.29	2.36	tooth	2nd premolar, lower left
BUR181	CGG_2_018181	NEO323	Ind. 210	France	Paris Basin	Bury	gallery grave	49.29	2.36	tooth	Loose molar, N/A
BUR182	CGG_2_018182	NEO324	Ind. 1006 ?	France	Paris Basin	Bury	gallery grave	49.29	2.36	tooth	3rd molar, lower right
BUR183	CGG_2_018183	NEO325	Ind. 12	France	Paris Basin	Bury	gallery grave	49.29	2.36	tooth	3rd molar, lower left
BUR184	CGG_2_018184	NEO326	Ind. 42	France	Paris Basin	Bury	gallery grave	49.29	2.36	tooth	Loose molar, Presumed upper (side unknown)
BUR185	CGG_2_018185	NEO327	Ind. 49	France	Paris Basin	Bury	gallery grave	49.29	2.36	tooth	1st premolar, Lower right
BUR186	CGG_2_018186	NEO328	Ind. 46	France	Paris Basin	Bury	gallery grave	49.29	2.36	tooth	Canine, Lower right
BUR187	CGG_2_018187	NEO329	Ind. 1035-1038	France	Paris Basin	Bury	gallery grave	49.29	2.36	tooth	1st incisor, Lower right
BUR188	CGG_2_018188	NEO330	Ind. 1	France	Paris Basin	Bury	gallery grave	49.29	2.36	tooth	2nd molar, Lower right
BUR189	CGG_2_018189	NEO331	Ind. 43	France	Paris Basin	Bury	gallery grave	49.29	2.36	tooth	Molar (number unknown), Lower right
BUR190	CGG_2_018190	NEO332	Ind. 1013	France	Paris Basin	Bury	gallery grave	49.29	2.36	tooth	2nd molar, Lower right
BUR191	CGG_2_018191	NEO333	ind. 7/30	France	Paris Basin	Bury	gallery grave	49.29	2.36	tooth	1st molar, Lower right
BUR192	CGG_2_018192	NEO334	Ind. 10 ?	France	Paris Basin	Bury	gallery grave	49.29	2.36	tooth	Canine, Lower left
BUR193	CGG_2_018193	NEO335	F 6-242 (Ind. 129 ?)	France	Paris Basin	Bury	gallery grave	49.29	2.36	tooth	1st premolar, Lower right
BUR194	CGG_2_018194	NEO336	Ind. 16	France	Paris Basin	Bury	gallery grave	49.29	2.36	tooth	3rd molar, Lower right
BUR195	CGG_2_018195	NEO337	F 10-318	France	Paris Basin	Bury	gallery grave	49.29	2.36	tooth	3rd molar, Lower left
BUR196	CGG_2_018196	NEO338	Ind. 11	France	Paris Basin	Bury	gallery grave	49.29	2.36	tooth	Loose canine, N/A
BUR197	CGG_2_018197	NEO339	Ind. 29	France	Paris Basin	Bury	gallery grave	49.29	2.36	tooth	Loose incisor, Lower ?
BUR198	CGG_2_018198	NEO340	Ind. 18	France	Paris Basin	Bury	gallery grave	49.29	2.36	tooth	1st incisor, Lower left
BUR199	CGG_2_018199	NEO341	Ind. 56	France	Paris Basin	Bury	gallery grave	49.29	2.36	tooth	1st premolar, Lower left
BUR200	CGG_2_018200	NEO342	Ind. 25/60	France	Paris Basin	Bury	gallery grave	49.29	2.36	tooth	1st molar, Lower right
BUR201	CGG_2_018201	NEO343	Ind. 239	France	Paris Basin	Bury	gallery grave	49.29	2.36	tooth	1st molar, Lower right
BUR202	CGG_2_018202	NEO344	Ind. 65	France	Paris Basin	Bury	gallery grave	49.29	2.36	tooth	Loose tooth, N/A
BUR203	CGG_2_018203	NEO345	F 9-1100	France	Paris Basin	Bury	gallery grave	49.29	2.36	tooth	2nd molar, Lower right
BUR204	CGG_2_018204	NEO346	G 6-2428 (Ind. 131 ?)	France	Paris Basin	Bury	gallery grave	49.29	2.36	tooth	1st molar, Lower right
BUR205	CGG_2_018205, looks like same individual as NEO316	NEO347	Ind. 3/40	France	Paris Basin	Bury	gallery grave	49.29	2.36	tooth	2nd molar, Lower left
BUR206	CGG_2_018206	NEO348	Ind. 39 ?	France	Paris Basin	Bury	gallery grave	49.29	2.36	tooth	2nd premolar, Lower left
BUR207	CGG_2_018207	NEO349	F 12-800	France	Paris Basin	Bury	gallery grave	49.29	2.36	tooth	Loose molar, N/A
BUR208	CGG_2_018208	NEO350	H 2-286	France	Paris Basin	Bury	gallery grave	49.29	2.36	tooth	Loose molar, N/A
BUR209	CGG_2_018209	NEO351	G 6-838	France	Paris Basin	Bury	gallery grave	49.29	2.36	tooth	3rd molar, Lower right
BUR210	CGG_2_018210	NEO352	G 6-2040 (Ind. 1039 ?)	France	Paris Basin	Bury	gallery grave	49.29	2.36	tooth	2nd molar, Lower left
BUR211	CGG_2_018211	NEO353	Ind. 13	France	Paris Basin	Bury	gallery grave	49.29	2.36	tooth	2nd molar, Lower left
BUR212	CGG_2_018212	NEO354	G 2-67	France	Paris Basin	Bury	gallery grave	49.29	2.36	tooth	1st molar , Lower right
BUR213	CGG_2_018213	NEO355	F 10-1203	France	Paris Basin	Bury	gallery grave	49.29	2.36	tooth	Loose molar, N/A
BUR214	CGG_2_018214	NEO356	Ind. 44/51	France	Paris Basin	Bury	gallery grave	49.29	2.36	tooth	2nd molar, Lower left
BUR215	CGG_2_018215	NEO357	Ind. 2	France	Paris Basin	Bury	gallery grave	49.29	2.36	tooth	Canine, Lower left
BUR216	CGG_2_018216	NEO358	Ind. 9/37	France	Paris Basin	Bury	gallery grave	49.29	2.36	tooth	2nd molar , Lower right
BUR217	CGG_2_018217	NEO359	Ind. 221	France	Paris Basin	Bury	gallery grave	49.29	2.36	tooth	1st premolar, Lower left
BUR218	CGG_2_018218	NEO360	G 2-182	France	Paris Basin	Bury	gallery grave	49.29	2.36	tooth	1st molar, Lower left
BUR219	CGG_2_018219	NEO361	G 1-69	France	Paris Basin	Bury	gallery grave	49.29	2.36	tooth	3rd molar, Lower right
BUR220	CGG_2_018220, contaminated and identical to BUR221	NEO362	I 28-185	France	Paris Basin	Bury	gallery grave	49.29	2.36	tooth	Loose tooth, N/A
BUR221	CGG_2_018221	NEO363	H 28-219	France	Paris Basin	Bury	gallery grave	49.29	2.36	tooth	Canine, Lower right
BUR222	CGG_2_018222	NEO364	G 7-1163	France	Paris Basin	Bury	gallery grave	49.29	2.36	tooth	2nd molar, Lower right
BUR223	CGG_2_018223	NEO365	F 7-919	France	Paris Basin	Bury	gallery grave	49.29	2.36	tooth	1st molar, Lower right
BUR224	CGG_2_018224	NEO366	F 6-888	France	Paris Basin	Bury	gallery grave	49.29	2.36	tooth	2nd premolar, Lower right
BUR225	CGG_2_018225	NEO367	F 10-1492	France	Paris Basin	Bury	gallery grave	49.29	2.36	tooth	Loose molar, N/A
BUR226	CGG_2_018226	NEO368	G 5-1601	France	Paris Basin	Bury	gallery grave	49.29	2.36	tooth	2nd premolar, Lower left
BUR227	CGG_2_018227	NEO369	G 5-3274	France	Paris Basin	Bury	gallery grave	49.29	2.36	tooth	Loose molar, N/A
BUR228	CGG_2_018228	NEO370	F 4-159 (Ind. 219 ?)	France	Paris Basin	Bury	gallery grave	49.29	2.36	tooth	3rd molar, Lower right
BUR229	CGG_2_018229	NEO371	F 9-1772	France	Paris Basin	Bury	gallery grave	49.29	2.36	tooth	Loose molar, N/A
BUR230	CGG_2_018230	NEO372	F 11-1120	France	Paris Basin	Bury	gallery grave	49.29	2.36	tooth	3rd molar, Lower left
BUR231	CGG_2_018231	NEO373	G 7-319	France	Paris Basin	Bury	gallery grave	49.29	2.36	tooth	1st premolar, Lower left
BUR232	CGG_2_018232	NEO374	G 9-408	France	Paris Basin	Bury	gallery grave	49.29	2.36	tooth	Loose molar, N/A
BUR233	CGG_2_018233	NEO375	F 7-720	France	Paris Basin	Bury	gallery grave	49.29	2.36	tooth	Unknown position of molar, Lower left
BUR234	CGG_2_018234	NEO376	Ind. 105 ?	France	Paris Basin	Bury	gallery grave	49.29	2.36	tooth	2nd molar, Lower right
BUR235	CGG_2_018235	NEO377	H 26-63	France	Paris Basin	Bury	gallery grave	49.29	2.36	tooth	2nd molar, Lower right
BUR236	CGG_2_018236	NEO378	F 11-1795	France	Paris Basin	Bury	gallery grave	49.29	2.36	tooth	Loose premolar, N/A
BUR237	CGG_2_018237	NEO379	G 5-926	France	Paris Basin	Bury	gallery grave	49.29	2.36	tooth	3rd molar, Lower right
BUR238	CGG_2_018238	NEO380	Ind. 119 ?	France	Paris Basin	Bury	gallery grave	49.29	2.36	tooth	Canine, Lower left
BUR239	CGG_2_018239	NEO381	G 5-612	France	Paris Basin	Bury	gallery grave	49.29	2.36	tooth	2nd molar, Lower right
BUR240	CGG_2_018240	NEO382	Bag Mandible 4	France	Paris Basin	Bury	gallery grave	49.29	2.36	tooth	1st molar, Lower left
BUR241	CGG_2_018241	NEO383	F 8-439	France	Paris Basin	Bury	gallery grave	49.29	2.36	tooth	Canine, Lower right
BUR242	CGG_2_018242	NEO384	F 12-633	France	Paris Basin	Bury	gallery grave	49.29	2.36	tooth	Loose molar, N/A
BUR243	CGG_2_018243	NEO385	177	France	Paris Basin	Bury	gallery grave	49.29	2.36	tooth	Loose molar, N/A
BUR244	CGG_2_018244	NEO386	E 13-646	France	Paris Basin	Bury	gallery grave	49.29	2.36	tooth	Loose molar, N/A
BUR245	CGG_2_018245	NEO387	Ind. 5	France	Paris Basin	Bury	gallery grave	49.29	2.36	tooth	1st molar, Lower right
BUR246	CGG_2_018246	NEO388	Ind. 26	France	Paris Basin	Bury	gallery grave	49.29	2.36	tooth	2nd molar, Lower right
BUR247	CGG_2_018247	NEO389	Ind. 1035-1038	France	Paris Basin	Bury	gallery grave	49.29	2.36	tooth	Loose tooth, N/A
BUR248	CGG_2_018248	NEO390	Ind. 26	France	Paris Basin	Bury	gallery grave	49.29	2.36	tooth	3rd molar, Lower left
BUR249	CGG_2_018249	NEO391	Ind. 53	France	Paris Basin	Bury	gallery grave	49.29	2.36	tooth	3rd molar, Lower right
BUR250	CGG_2_018250	NEO392	G 6-2901	France	Paris Basin	Bury	gallery grave	49.29	2.36	tooth	1st molar, Lower right
BUR251	CGG_2_018251	NEO393	H 29-372	France	Paris Basin	Bury	gallery grave	49.29	2.36	tooth	Canine, Lower right
BUR252	CGG_2_018252	NEO394	H 28-20	France	Paris Basin	Bury	gallery grave	49.29	2.36	tooth	1st molar, Lower right
BUR253	CGG_2_018253	NEO395	G 7-418	France	Paris Basin	Bury	gallery grave	49.29	2.36	tooth	Canine, Lower right
BUR254	CGG_2_018254	NEO396	G 2-68	France	Paris Basin	Bury	gallery grave	49.29	2.36	tooth	1st molar, lower left
BUR255	CGG_2_018255	NEO397	3098	France	Paris Basin	Bury	gallery grave	49.29	2.36	tooth	1st molar, lower left
BUR256	CGG_2_018256	NEO398	G 6-1768	France	Paris Basin	Bury	gallery grave	49.29	2.36	tooth	3rd molar, Lower right
BUR257	CGG_2_018257	NEO399	G 5-3159	France	Paris Basin	Bury	gallery grave	49.29	2.36	tooth	1st molar, Lower right
BUR258	CGG_2_018258	NEO400	G 1-297	France	Paris Basin	Bury	gallery grave	49.29	2.36	tooth	1st premolar, Lower left
BUR259	CGG_2_018259	NEO401	I 28-227	France	Paris Basin	Bury	gallery grave	49.29	2.36	tooth	2nd molar, lower right
BUR260	CGG_2_018260	NEO402	G 4-417	France	Paris Basin	Bury	gallery grave	49.29	2.36	tooth	1st premolar, Lower right
BUR261	CGG_2_018261	NEO403	G 6-919	France	Paris Basin	Bury	gallery grave	49.29	2.36	tooth	2nd molar, lower left
BUR262	CGG_2_018262	NEO404	H 2-307	France	Paris Basin	Bury	gallery grave	49.29	2.36	tooth	1st molar, lower right
BUR263	CGG_2_018263	NEO405	E 14-2431 (Ind. 20 or 20bis)	France	Paris Basin	Bury	gallery grave	49.29	2.36	tooth	Canine, lower left
BUR264	CGG_2_018264	NEO406	E 14-1757	France	Paris Basin	Bury	gallery grave	49.29	2.36	tooth	2nd premolar, lower left
BUR265	CGG_2_018265	NEO407	G 6-205	France	Paris Basin	Bury	gallery grave	49.29	2.36	tooth	3rd molar, lower left
BUR266	CGG_2_018266	NEO408	G 5-1707	France	Paris Basin	Bury	gallery grave	49.29	2.36	tooth	2nd molar, lower left
BUR267	CGG_2_018267	NEO409	H 3-370 (Ind. 66 ?)	France	Paris Basin	Bury	gallery grave	49.29	2.36	tooth	Canine, lower right
BUR268	CGG_2_018268	NEO410	F 9-271	France	Paris Basin	Bury	gallery grave	49.29	2.36	tooth	3rd molar, lower right
BUR269	CGG_2_018269	NEO411	G 2-1092 (Ind. 1045 ?)	France	Paris Basin	Bury	gallery grave	49.29	2.36	tooth	Unknown position of premolar, N/A
BUR270	CGG_2_018270	NEO412	G 5-3287	France	Paris Basin	Bury	gallery grave	49.29	2.36	tooth	Canine, lower right
BUR271	CGG_2_018271	NEO413	3095	France	Paris Basin	Bury	gallery grave	49.29	2.36	tooth	2nd molar, lower left
BUR272	CGG_2_018272	NEO414	E 14-1443	France	Paris Basin	Bury	gallery grave	49.29	2.36	tooth	3rd molar, lower right
BUR273	CGG_2_018273	NEO415	H 29-132	France	Paris Basin	Bury	gallery grave	49.29	2.36	tooth	2nd premolar, lower right
BUR274	CGG_2_018274	NEO416	3684	France	Paris Basin	Bury	gallery grave	49.29	2.36	tooth	2nd molar, lower left
BUR275	CGG_2_018275	NEO417	H 2-105	France	Paris Basin	Bury	gallery grave	49.29	2.36	tooth	2nd molar, lower right
BUR276	CGG_2_018276	NEO418	2570	France	Paris Basin	Bury	gallery grave	49.29	2.36	tooth	2nd premolar, lower left
BUR277	CGG_2_018277	NEO419	H 27-60	France	Paris Basin	Bury	gallery grave	49.29	2.36	tooth	1st molar, lower right
BUR278	CGG_2_018278	NEO420	F 12-333	France	Paris Basin	Bury	gallery grave	49.29	2.36	tooth	2nd molar, lower right
BUR279	CGG_2_018279	NEO421	F 10-1019	France	Paris Basin	Bury	gallery grave	49.29	2.36	tooth	1st incisor, lower left
BUR280	CGG_2_018280	NEO422	G 5-3291	France	Paris Basin	Bury	gallery grave	49.29	2.36	tooth	3rd molar, Lower left
BUR281	CGG_2_018281	NEO423	G 7-1338	France	Paris Basin	Bury	gallery grave	49.29	2.36	tooth	3rd molar, Lower right
BUR282	CGG_2_018282	NEO424	F 6-62	France	Paris Basin	Bury	gallery grave	49.29	2.36	tooth	3rd molar, Lower right
BUR283	CGG_2_018283	NEO425	D 13-105	France	Paris Basin	Bury	gallery grave	49.29	2.36	tooth	1st premolar, Lower left
BUR284	CGG_2_018284	NEO426	742	France	Paris Basin	Bury	gallery grave	49.29	2.36	tooth	1st molar, Lower left
BUR285	CGG_2_018285	NEO427	D 14-264	France	Paris Basin	Bury	gallery grave	49.29	2.36	tooth	2nd premolar, Lower left
BUR286	CGG_2_018286	NEO428	H 28-23	France	Paris Basin	Bury	gallery grave	49.29	2.36	tooth	2nd molar, Lower right
BUR287	CGG_2_018287	NEO429	G 5-1046	France	Paris Basin	Bury	gallery grave	49.29	2.36	tooth	Canine, Lower left
BUR288	CGG_2_018288	NEO430	G 3-525	France	Paris Basin	Bury	gallery grave	49.29	2.36	tooth	2nd molar, Lower right
BUR289	CGG_2_018289	NEO431	94	France	Paris Basin	Bury	gallery grave	49.29	2.36	tooth	2nd molar, Lower right
BUR290	CGG_2_018290	NEO432	F 11-418	France	Paris Basin	Bury	gallery grave	49.29	2.36	tooth	1st molar, Lower right
BUR291	CGG_2_018291	NEO433	G 7-935	France	Paris Basin	Bury	gallery grave	49.29	2.36	tooth	3rd molar, Lower left
BUR292	CGG_2_018292	NEO434	G 6-1104	France	Paris Basin	Bury	gallery grave	49.29	2.36	tooth	3rd molar, Lower left
BUR293	CGG_2_018293	NEO435	G 9-263	France	Paris Basin	Bury	gallery grave	49.29	2.36	tooth	Canine, Lower right
BUR294	CGG_2_018294	NEO436	E 12-203	France	Paris Basin	Bury	gallery grave	49.29	2.36	tooth	2nd molar, Lower right
BUR295	CGG_2_018295	NEO437	G 6-2902	France	Paris Basin	Bury	gallery grave	49.29	2.36	tooth	2nd molar, Lower right
BUR296	CGG_2_018296	NEO438	G 5-2136	France	Paris Basin	Bury	gallery grave	49.29	2.36	tooth	2nd premolar, Lower right
BUR297	CGG_2_018297	NEO439	E 11-279	France	Paris Basin	Bury	gallery grave	49.29	2.36	tooth	Canine, Lower right
BUR298	CGG_2_018298	NEO440	E 13-867	France	Paris Basin	Bury	gallery grave	49.29	2.36	tooth	3rd molar, Lower left
BUR299	CGG_2_018299	NEO441	4122	France	Paris Basin	Bury	gallery grave	49.29	2.36	tooth	2nd molar, Lower left
BUR300	CGG_2_018300	NEO442	F 6-208	France	Paris Basin	Bury	gallery grave	49.29	2.36	tooth	3rd molar, Lower right
BUR301	CGG_2_018301	NEO443	G 10-146	France	Paris Basin	Bury	gallery grave	49.29	2.36	tooth	Loose canine, N/A
BUR302	CGG_2_018302	NEO444	H 28-319	France	Paris Basin	Bury	gallery grave	49.29	2.36	tooth	2nd molar, Lower right
BUR303	CGG_2_018303	NEO445	2597	France	Paris Basin	Bury	gallery grave	49.29	2.36	tooth	2nd molar, Lower left
BUR304	CGG_2_018304	NEO446	E 14-1492	France	Paris Basin	Bury	gallery grave	49.29	2.36	tooth	3rd molar, Lower left
BUR305	CGG_2_018305	NEO447	G 6-2892	France	Paris Basin	Bury	gallery grave	49.29	2.36	tooth	3rd molar, Lower left
BUR306	CGG_2_018306	NEO448	3722	France	Paris Basin	Bury	gallery grave	49.29	2.36	tooth	2nd molar, Lower left
BUR307	CGG_2_018307	NEO449	G 8-160	France	Paris Basin	Bury	gallery grave	49.29	2.36	tooth	1st molar, Lower left
BUR308	CGG_2_018308	NEO450	F 14-26	France	Paris Basin	Bury	gallery grave	49.29	2.36	tooth	2nd molar, Lower left
BUR309	CGG_2_018309	NEO451	E 13-873	France	Paris Basin	Bury	gallery grave	49.29	2.36	tooth	2nd molar, Lower right
BUR310	CGG_2_018310	NEO452	H 28-52	France	Paris Basin	Bury	gallery grave	49.29	2.36	tooth	1st molar, Lower left
BUR311	CGG_2_018311	NEO453	F 11-480	France	Paris Basin	Bury	gallery grave	49.29	2.36	tooth	2nd molar , Lower right
BUR312	CGG_2_018312	NEO454	G 6-1988	France	Paris Basin	Bury	gallery grave	49.29	2.36	tooth	1st premolar, Lower right
BUR313	CGG_2_018313	NEO455	F 9-443	France	Paris Basin	Bury	gallery grave	49.29	2.36	tooth	2nd molar, Lower right
BUR314	CGG_2_018314	NEO456	F 6-117	France	Paris Basin	Bury	gallery grave	49.29	2.36	tooth	Canine, Lower right
BUR315	CGG_2_018315	NEO457	H 27-74	France	Paris Basin	Bury	gallery grave	49.29	2.36	tooth	1st premolar, Lower right
BUR316	CGG_2_018316	NEO458	F 8-714	France	Paris Basin	Bury	gallery grave	49.29	2.36	tooth	3rd molar, Lower right
BUR317	CGG_2_018317	NEO459	G 28-349	France	Paris Basin	Bury	gallery grave	49.29	2.36	tooth	2nd molar, Lower left
BUR318	CGG_2_018318	NEO460	F 9-321	France	Paris Basin	Bury	gallery grave	49.29	2.36	tooth	3rd molar, Lower left
BUR319	CGG_2_018319	NEO461	F 8-426	France	Paris Basin	Bury	gallery grave	49.29	2.36	tooth	2nd premolar, Lower left
BUR320	CGG_2_018320	NEO462	Bury 98 - deb. 2597	France	Paris Basin	Bury	gallery grave	49.29	2.36	tooth	1st molar, Lower right
BUR321	CGG_2_018321	NEO463	G 11-57	France	Paris Basin	Bury	gallery grave	49.29	2.36	tooth	2nd molar, Lower right
BUR322	CGG_2_018322	NEO464	G 30-113	France	Paris Basin	Bury	gallery grave	49.29	2.36	tooth	Loose molar, Lower left
BUR323	CGG_2_018323	NEO465	F 5-423	France	Paris Basin	Bury	gallery grave	49.29	2.36	tooth	1st premolar, Lower right
BUR324	CGG_2_018324	NEO466	G 11-38	France	Paris Basin	Bury	gallery grave	49.29	2.36	tooth	3rd molar, Lower left
BUR325	CGG_2_018325	NEO467	E 12-1489	France	Paris Basin	Bury	gallery grave	49.29	2.36	tooth	2nd molar, Lower left
BUR326	CGG_2_018326	NEO468	G 5-29	France	Paris Basin	Bury	gallery grave	49.29	2.36	tooth	2nd molar, Lower left
BUR327	CGG_2_018327	NEO469	G 2-453	France	Paris Basin	Bury	gallery grave	49.29	2.36	tooth	Canine, Lower left
BUR328	CGG_2_018328	NEO470	F 6-2164	France	Paris Basin	Bury	gallery grave	49.29	2.36	tooth	1st molar, Lower right
BUR329	CGG_2_018329	NEO471	G 5-2807	France	Paris Basin	Bury	gallery grave	49.29	2.36	tooth	1st premolar, Lower right
BUR330	CGG_2_018330	NEO472	G 30-58	France	Paris Basin	Bury	gallery grave	49.29	2.36	tooth	2nd premolar, Lower right
BUR331	CGG_2_018331	NEO473	E 11-717	France	Paris Basin	Bury	gallery grave	49.29	2.36	tooth	Canine, Lower right
BUR332	CGG_2_018332	NEO474	F 8-481	France	Paris Basin	Bury	gallery grave	49.29	2.36	tooth	1st molar, Lower left
BUR333	CGG_2_018333	NEO475	Ind. 63	France	Paris Basin	Bury	gallery grave	49.29	2.36	tooth	3rd molar, Lower right
BUR334	CGG_2_018334	NEO476	E 14-834	France	Paris Basin	Bury	gallery grave	49.29	2.36	tooth	Canine, Lower left
BUR335	CGG_2_018335	NEO477	H 27-308	France	Paris Basin	Bury	gallery grave	49.29	2.36	tooth	2nd molar , Lower right
BUR336	CGG_2_018336	NEO478	E 14-486	France	Paris Basin	Bury	gallery grave	49.29	2.36	tooth	Canine, Lower right
BUR337	CGG_2_018337	NEO479	H 1-282	France	Paris Basin	Bury	gallery grave	49.29	2.36	tooth	2nd molar, Lower left
BUR338	CGG_2_018338	NEO480	G 2-1088	France	Paris Basin	Bury	gallery grave	49.29	2.36	tooth	2nd incisor, Lower left
BUR339	CGG_2_018339	NEO481	F 11-1242	France	Paris Basin	Bury	gallery grave	49.29	2.36	tooth	2nd premolar, Lower ?
BUR340	CGG_2_018340	NEO482	G 2-246	France	Paris Basin	Bury	gallery grave	49.29	2.36	tooth	3rd molar, Lower right
BUR341	CGG_2_018341	NEO483	F 12-1065	France	Paris Basin	Bury	gallery grave	49.29	2.36	tooth	2nd molar, Lower right
BUR342	CGG_2_018342	NEO484	F 12-359	France	Paris Basin	Bury	gallery grave	49.29	2.36	tooth	Canine, Lower left
BUR343	CGG_2_018343	NEO485	F 9-984	France	Paris Basin	Bury	gallery grave	49.29	2.36	tooth	1st molar, Lower right
BUR344	CGG_2_018344	NEO486	D 14-158	France	Paris Basin	Bury	gallery grave	49.29	2.36	tooth	Canine, Lower right
BUR345	CGG_2_018345	NEO487	H 2-59	France	Paris Basin	Bury	gallery grave	49.29	2.36	tooth	2nd molar, Lower right
BUR346	CGG_2_018346	NEO488	H 4-72	France	Paris Basin	Bury	gallery grave	49.29	2.36	tooth	3rd molar, Lower right
BUR347	CGG_2_018347	NEO489	4184	France	Paris Basin	Bury	gallery grave	49.29	2.36	tooth	2nd molar, Lower left
BUR348	CGG_2_018348	NEO490	F 10-547	France	Paris Basin	Bury	gallery grave	49.29	2.36	tooth	3rd molar, Lower right
BUR349	CGG_2_018349	NEO491	E 12-1224	France	Paris Basin	Bury	gallery grave	49.29	2.36	tooth	1st molar, Lower right

## Sheet: 2_geneticResults
Supplementary Table 2	Genomic coverage, haplogroups, and dating metadata. Details genome coverage, genetic sex, mitochondrial and Y haplogroups with confidence values, burial phase assignment, and radiocarbon dating estimates per individual. Furthermore, we included information on which pedigree each individual belongs in the column FamilyID.
sampleId	notes	familyId	mitoCov	autoCov	yCov	xCov	sex	mitoHg	mitoHgProb	yHg	phase	phaseConfidence	avgAge_calBC	age	strontiumOutlier
BUR169		unrelated	68.808	0.255	0.001	0.263	XX	U5b2b5	0.8897		2	High
BUR170		pedigree_2.A	88.86	0.309	0.042	0.165	XY	V10	0.8381	I2a1a1	2	High	2494
BUR171		no_data	0.12	0	0	0	XY	H2a2a	0.5692		1	High
BUR172		(pedigree_1.B)	20.655	0.017	0.002	0.009	XY	H1c	0.8712		1	High
BUR173		no_data	0.218	0	0	0	Not Assigned	H2a2a1	0.5		1	High
BUR174	BUR205 was identical, combined to BUR174	pedigree_1.A	133.391	1.933	0.271	1.019	XY	J1c1	0.8628	H2a1	1	High
BUR175		no_data	4.383	0.001	0	0	Not Assigned	W5	0.8201		1	Medium
BUR176		pedigree_1.A	109.998	0.429	0.064	0.233	XY	J2b1a	0.9436	H2a1	1	High
BUR177		unrelated	118.354	3.274	0.466	1.78	XY	K1a3a	0.9729	I2a1a1	2	Medium
BUR178		no_data	6.2	0.003	0	0.001	XY	H1q	0.9304		1	Medium
BUR179		pedigree_1.B	43.595	0.063	0.009	0.034	XY	H1c	0.863		1	High
BUR180		no_data	55.593	0.009	0	0.008	XX	K2b1	0.9704		1	High		Child
BUR181		no_data	7.236	0.003	0	0.002	XY	K1b1a	0.8682		2	High
BUR182		unrelated	10.978	0.102	0.014	0.054	XY	K1a2	0.8547	I2a1a1	2	Medium		Child
BUR183		pedigree_1.B	63.792	0.308	0.001	0.313	XX	K2b1	0.8713		1	High
BUR184		unrelated	97.581	1.438	0.195	0.77	XY	U3a1	0.91	I2a1a1	2	High	2791
BUR185		pedigree_1.B	34.032	0.034	0.005	0.018	XY	U5b	0.9297	H2a1	1	High		Child
BUR186		no_data	46.123	0.005	0.001	0.002	XY	H1q	1		1	High	3107		outlier
BUR187		no_data	5.969	0	0	0	XY	HV0a	0.7208		1	High
BUR188		no_data	4.524	0.007	0.001	0.004	XY	H2a2	0.7423		2	High	2528
BUR189		pedigree_1.A	47.716	0.105	0.014	0.054	XY	J1c1	0.925	H2a1	1	High	3211	Child
BUR190		no_data	7.214	0.004	0.001	0.002	XY	J1c1	0.8997		1	High
BUR191		pedigree_1.A	51.88	0.064	0.009	0.034	XY	J2b1a2	0.9598	H2a1	1	High
BUR192		pedigree_2.A	79.506	0.514	0.069	0.272	XY	H2a2a	0.6507	I2a1a1	2	High	2520
BUR193		no_data	7.564	0.001	0	0.001	XY	K1a+195	0.8681		2	High
BUR194		unrelated	192.019	0.817	0.003	0.836	XX	K1a4a1	0.9436		1	High
BUR195		pedigree_2.C	6.804	0.112	0	0.115	XX	H7d	0.8189		2	High
BUR196		pedigree_2.G	194.489	0.017	0	0.016	XX	K1a4a1	0.9508		2	High	2543
BUR197		no_data	102.815	0.005	0.001	0.002	XY	V10	0.8097		1	High	3216	Child
BUR198		no_data	21.725	0.003	0	0.001	XY	K1a4a1	0.945		1	High
BUR199		no_data	7.619	0.004	0.001	0.002	XY	J2b1a2	0.8731		1	High	3213
BUR200		pedigree_1.F	73.501	0.143	0.02	0.076	XY	J1c1	0.8997	I2a1a2	1	High	3341
BUR201		no_data	4.741	0.005	0.001	0.002	XY	T2	0.8118		1	High
BUR202		pedigree_1.C	78.764	1.074	0.151	0.58	XY	K1a4a1	0.9038	H2a1	1	High
BUR203		no_data	12.482	0.002	0	0.001	XY	H	0.9132		2	Low			outlier
BUR204		pedigree_1.A	22.253	0.015	0	0.015	XX	T2b	0.8794		1	High
BUR206		no_data	1.308	0.002	0	0.001	XY	T	0.6298		1	High
BUR207	BUR309 was identical, combined to BUR207	pedigree_1.A	23.561	0.017	0	0.016	XY	W5	0.9263	H2a1	1	High
BUR208		pedigree_1.A	338.336	0.744	0.004	0.769	XX	T2b	1		1	High
BUR209		pedigree_1.C	130.885	0.379	0.002	0.402	XX	V10b	0.9629		1	High
BUR210		no_data	1.853	0.001	0	0.001	XY	U5b1b	0.7291		2	Medium
BUR211		no_data	0.293	0	0	0	XY	H2a2a1	0.5		2	High	2534
BUR212		pedigree_1.E	190.731	4.132	0.613	2.269	XY	U4a2f	0.9757	I2a1a2	1	High	3211
BUR213		no_data	1.716	0.004	0.001	0.002	XY	H85	0.5931		2	Low			outlier
BUR214		no_data	1.634	0.003	0	0.003	XX	H2a2a	0.7222		1	High
BUR215		no_data	1.731	0.002	0	0.001	XY	X	0.6421		1	High
BUR216		pedigree_1.B	29.074	0.103	0.014	0.054	XY	J1c3	0.9421	I2a1a2	1	High
BUR217		no_data	2.145	0.001	0	0	XY	H2a2a	0.6287		1	Medium
BUR218		pedigree_1.B	481.003	1.597	0.214	0.837	XY	H1c	0.9315	I2a1a1	1	High	3227
BUR219		pedigree_1.A	135.742	1.663	0.246	0.918	XY	H3p	0.8735	H2a1	1	High
BUR221	Identical to BUR220, which was removed because of contamination	unrelated	118.267	1.898	0.008	1.992	XX	R	0.9506		Unknown	Low
BUR222		pedigree_1.A	126.849	1.83	0.265	0.994	XY	J1c1	0.925	H2a1	1	High
BUR223		pedigree_1.F	86.243	0.475	0.068	0.255	XY	U8a2	0.9493	I2a1a2	1	High
BUR224		unrelated	130.517	1.328	0.192	0.718	XY	K1a+195	0.9473	I2a1a1	1	Medium
BUR225		pedigree_1.C	115.08	0.321	0.046	0.17	XY	K1a3a	0.9613	H2a1	1	High
BUR226		pedigree_2.D	66.217	0.722	0.098	0.386	XY	X2b+226	0.9365	I2a1a1	2	High
BUR227		unrelated	100.592	2.175	0.008	2.23	XX	J1c3	0.9762		2	Low
BUR228		no_data	4.191	0.006	0.001	0.003	XY	J1c1	0.8239		1	Medium
BUR229		unrelated	33.402	0.058	0.008	0.03	XY	U8b1b	0.926		1	Low
BUR230		pedigree_2.F	91.261	0.835	0.115	0.44	XY	H1e	0.8726	I2a1a1	2	High
BUR231		pedigree_2.E	8.406	0.128	0.017	0.069	XY	J1c1	0.9336	I2a1a1	2	High
BUR232		pedigree_1.B	16.096	0.02	0.002	0.01	XY	H1c	0.8712		1	High
BUR233		unrelated	4.615	0.016	0.002	0.008	XY	U5a2+16362	0.8727		2	Low
BUR234		(pedigree_1.C)	9.833	0.01	0.001	0.005	XY	K1a3	0.8797		1	Medium
BUR235		pedigree_2.B	159.872	2.577	0.35	1.384	XY	H3	0.9339	I2a1a1	2	High
BUR236		unrelated	26.203	0.587	0.003	0.61	XX	H7d	0.9346		1	Medium
BUR237		unrelated	55.379	0.285	0.039	0.149	XY	J2b1a	0.9285	I2a1a1	2	Medium
BUR238		no_data	80.594	0.004	0	0.002	XY	K1a1b1	0.9732		1	High	3208	Child
BUR239		pedigree_2.A	50.036	0.126	0.014	0.065	XY	U5b1+16189+@16192	0.9372	I2a1a1	2	High
BUR240		unrelated	98.501	1.643	0.221	0.876	XY	H3	0.8478	I2a1a1	Unknown	Low
BUR241		no_data	11.807	0.007	0	0.007	XX	H67	0.8006		2	Low
BUR242		pedigree_1.A	49.2	0.102	0	0.102	XX	T2c1d+152	0.9665		1	High
BUR243		no_data	1.178	0.003	0	0.001	XY	K1	0.7065		Unknown	Low
BUR244		unrelated	178.66	0.819	0.108	0.431	XY	J1c1b	0.9845	I2a1a1	2	Low			outlier
BUR245		pedigree_2.A	10.434	0.093	0.013	0.05	XY	H+152	0.7868	I2a1a1	2	High	2657
BUR246		no_data	3.756	0.008	0	0.008	XX	U5a'b	0.7083		1	Medium
BUR247		no_data	20.745	0.004	0	0.004	XX	H1an	1		1	High
BUR248		unrelated	169.099	0.194	0.001	0.19	XX	U5b1	0.8609		1	High
BUR249		pedigree_1.A	29.256	0.165	0.023	0.087	XY	H3an	0.9419	H2a1	1	High
BUR250		unrelated	215.146	1.09	0.005	1.113	XX	K1b1a1	0.9668		2	Medium
BUR251		unrelated	6.255	0.021	0.003	0.011	XY	U5b2b2	0.8562	H2a1	1	Medium
BUR252		no_data	4.531	0.003	0.001	0.002	XY	H1c	0.6649		1	Medium
BUR253		no_data	2.652	0.003	0	0.002	XY	K1a+195	0.7029		2	Medium
BUR254		pedigree_1.B	55.732	0.635	0.091	0.344	XY	K1a+195	0.919	I2a1a2	1	High
BUR255		unrelated	25.867	0.118	0.001	0.122	XX	H+152	0.8396		Unknown	Low			outlier
BUR256		pedigree_2.E	34.103	0.202	0.027	0.108	XY	U5a1	0.8315	I2a1b1	2	Medium
BUR257		pedigree_1.B	36.586	0.334	0.001	0.35	XX	U5b1+16189+@16192	0.9176		1	High			outlier
BUR258		pedigree_1.E	25.257	0.058	0.007	0.03	XY	U4a2f	0.84	I2a1a2	1	High
BUR259		pedigree_1.A	29.204	0.248	0.035	0.133	XY	H3	0.8478	H2a1	1	High
BUR260		unrelated	51.228	0.306	0.039	0.164	XY	H1	0.7714	I2a1a1	2	Medium
BUR261		no_data	2.319	0.004	0	0.002	XY	K1b1a	0.8231		1	Medium
BUR262		pedigree_1.A	153.381	2.844	0.011	2.924	XX	K1b1a	0.9785		1	High
BUR263		pedigree_1.A	69.937	0.621	0.085	0.322	XY	T2b3c	0.9718	H2a1	1	High
BUR264		pedigree_1.A	52.357	0.491	0.002	0.491	XX	K1a2a	0.9932		1	High
BUR265		pedigree_2.A	44.63	0.15	0.02	0.077	XY	H3i	0.9019	I2a1a1	2	High
BUR266		pedigree_1.B	167.939	1.414	0.191	0.745	XY	H1c	0.9315	I2a1a2	1	High
BUR267		unrelated	76.127	0.397	0.053	0.205	XY	V10b	0.9629	I2a1a2	1	High
BUR268		unrelated	143.482	0.256	0.033	0.131	XY	HV0a	0.8745	I2a1a1	2	Medium
BUR269		pedigree_1.C	91.583	0.3	0.04	0.152	XY	H1q	1	H2a1	1	High
BUR270		pedigree_2.D	151.939	0.747	0.096	0.398	XY	H1ak1	0.953	I2a1a1	2	High
BUR271		unrelated	222.862	3.915	0.545	2.045	XY	K2b1	0.9704	H2a1	1	Medium
BUR272		unrelated	40.214	0.262	0.001	0.261	XX	J1c3	0.8816		2	High
BUR273		pedigree_1.G	10.432	0.027	0.003	0.015	Not Assigned	H1c	0.7934		1	High
BUR274		pedigree_1.A	187.613	0.401	0.002	0.403	XX	K1b1a	0.9785		1	High
BUR275		pedigree_1.A	87.569	1.248	0.167	0.653	XY	J2b1a2	0.9786	H2a1	1	High
BUR276		pedigree_2.A	37.895	0.239	0.032	0.125	XY	K1a+195	0.9195	I2a1a1	2	High
BUR277		no_data	8.011	0.007	0.001	0.004	XY	J1c1b	0.879		1	Medium
BUR278		pedigree_1.A	39.417	1.278	0.164	0.682	XY	K1a3	0.9054	H2a1	1	High
BUR279		pedigree_1.A	11.148	0.02	0.003	0.01	XY	H3p	0.7387	H2a1	1	High
BUR280		unrelated	139.234	1.944	0.222	0.941	XY	K1b1a	0.9674	I2a1a1	2	High
BUR281		unrelated	132.915	1.754	0.007	1.723	XX	K1a4a1	0.9904		2	Low
BUR282		unrelated	176.41	0.415	0.058	0.218	XY	H1	0.9206	G2a2b2	2	Medium
BUR283		pedigree_1.A	107.417	1.452	0.202	0.769	XY	K1a2a	0.9702	H2a1	1	High
BUR284		unrelated	242.861	4.632	0.624	2.414	XY	X2c1	1	I2a1b1	Unknown	Low
BUR285		pedigree_2.A	32.889	0.222	0.027	0.114	XY	H	0.8368	I2a1a1	2	High
BUR286		unrelated	23.997	0.213	0.029	0.113	XY	U5b2b	0.977	I2a1a1	1	High
BUR287		no_data	0.392	0.001	0	0	XY	H2a2a	0.7785		2	Medium
BUR288		pedigree_1.B	173.972	2.785	0.385	1.484	XY	J1c3	1	I2a1a2	1	High
BUR289		pedigree_1.B	14.377	0.02	0	0.02	XX	J1c3	0.9135		1	High
BUR290		pedigree_1.D	19.552	0.177	0.022	0.089	XY	H7d	0.8194	I2a1a2	1	High
BUR291		pedigree_1.A	29.733	0.845	0.112	0.452	XY	J2b1a2	0.9786	H2a1	1	High
BUR292		pedigree_2.C	22.477	0.142	0.019	0.075	XY	H7d	0.8277	I2a1a1	2	High
BUR293		pedigree_2.F	10.664	0.067	0	0.07	XX	H1e	0.7513		2	High
BUR294		no_data	0.952	0.002	0	0.001	Not Assigned	K1a4a1e	0.7969		2	Medium			outlier
BUR295		unrelated	25.503	0.125	0.018	0.067	XY	K1a2c	0.8755	I2a1a1	Unknown	Low			strong outlier
BUR296		no_data	0.805	0.005	0	0.005	XX	T2	0.5527		1	Medium			outlier
BUR297	3rd degree related to pedigree 2.F	unrelated	50.161	0.231	0.031	0.123	XY	K1a1	0.9598	I2a1a1	2	High
BUR298		pedigree_1.A	27.074	0.534	0.002	0.55	XX	J2b1a2	0.9598		1	High
BUR299		unrelated	77.072	0.35	0.048	0.187	XY	T2b3c	0.9429	I2a1a2	Unknown	Low
BUR300		unrelated	131.121	3.884	0.519	2.093	XY	U3a1	0.9594	I2a1a1	2	Medium
BUR301		unrelated	3.527	0.013	0	0.014	XX	T2b3c	0.7617		2	Medium
BUR302		no_data	1.871	0.008	0	0.008	XX	U5b	0.6873		1	Medium
BUR303		pedigree_1.A	96.488	1.524	0.216	0.821	XY	K1a+195	0.9473	H2a1	1	High
BUR304		no_data	0.536	0.003	0	0.002	XY	H2a2a	0.5388		1	Medium
BUR305		unrelated	40.65	0.443	0.061	0.234	XY	H1	0.9206	I2a1a1	Unknown	Low
BUR306		pedigree_2.E	10.517	0.023	0	0.024	XX	J1c1	0.9336		2	High
BUR307		pedigree_2.A	53.713	0.391	0.051	0.206	XY	K1a+195	0.9328	I2a1a1	2	High
BUR308		no_data	0.556	0	0	0	XY	H2a2a	0.5407		1	Medium
BUR310		unrelated	9.916	0.112	0.015	0.06	XY	J2b1a	0.9255	I2a1a1	2	High
BUR311		pedigree_2.A	7.413	0.07	0.009	0.037	XY	H2a	0.8711	I2a1a1	2	High
BUR312		unrelated	20.311	0.194	0.026	0.104	XY	U3a1	0.9339	I2a1a1	2	Medium			outlier
BUR313		(pedigree_2.A)	1.507	0.015	0.002	0.008	XY	H2a2	0.8264		2	High
BUR314		unrelated	32.784	0.212	0.029	0.114	XY	U8b1b	0.8756	I2a1a1	2	High			outlier
BUR315		unrelated	22.205	0.102	0.014	0.055	XY	T2c1d1	0.9214	I2a1a1	1	Medium			outlier
BUR316		pedigree_1.A	47.405	0.577	0.082	0.311	XY	K1b1a	0.9785	H2a1	1	High	3212
BUR317		no_data	0.754	0.007	0	0.007	XX	U4	0.6422		1	Medium
BUR318		pedigree_2.G	5.691	0.012	0	0.012	XX	K1a4a1	0.8653		2	Medium
BUR319		unrelated	43.126	0.281	0.039	0.151	XY	J2b1a	0.9255	I2a1a1	2	Low
BUR320		no_data	0.418	0.005	0.001	0.003	XY	H2a2a1	0.5		Unknown	Low
BUR321		pedigree_1.C	3.764	0.046	0.007	0.025	XY	K1a4a1	0.9062	H2c1	1	High
BUR322		unrelated	55.427	0.055	0	0.055	XX	U5b2b	0.9219		1	Low
BUR323		pedigree_2.B	18.668	0.154	0.02	0.083	XY	HV0a	0.7743	I2a1a1	2	High			outlier
BUR324		unrelated	11.542	0.085	0	0.088	XX	H1+16189	0.8554		2	Low			outlier
BUR325		no_data	16.686	0.007	0.001	0.004	XY	T2c1d+152	0.8553		1	Low
BUR326		pedigree_2.B	3.765	0.058	0.007	0.031	XY	U8b1b	0.742	I2a1a1	2	High
BUR327		pedigree_1.C	24.361	0.016	0	0.016	XX	V10	0.7586		1	High
BUR328		pedigree_1.B	27.879	0.25	0.001	0.259	XX	W5	0.9374		1	High
BUR329		pedigree_2.A	64.827	0.598	0.081	0.317	XY	V10	0.9118	I2a1a1	2	High
BUR330		unrelated	44.879	0.069	0.009	0.037	XY	K1b1a	0.9598	I2a1a1	1	Medium
BUR331		no_data	0.23	0.001	0	0	XY	H2a2a1	0.5		1	High
BUR332		no_data	0.226	0	0	0	XY	H2a2a	0.553		1	Low
BUR333		pedigree_1.A	109.685	0.641	0.09	0.341	XY	X2b+226	0.9368	H2a1	1	High
BUR334		unrelated	10.662	0.189	0.001	0.195	XX	U5a2b3	0.8832		1	High
BUR335		no_data	0.858	0.002	0	0.001	XY	X2b	0.6099		1	Low			outlier
BUR336	3rd degree relative to ID297	unrelated	126.098	1.738	0.246	0.929	XY	K1a1	1	I2a1a1	2	High
BUR337		pedigree_1.A	10.066	0.061	0.009	0.032	XY	H	0.8368	H2a1	1	High
BUR338		pedigree_1.F	59.891	0.034	0.005	0.018	XY	U5a2b3	0.9072	I2a1a2	1	High
BUR339		unrelated	3.827	0.024	0	0.025	XX	K1a1b	0.7842		2	Medium
BUR340		unrelated	148.889	2.166	0.009	2.229	XX	K2b1	0.9704		1	Medium
BUR341		pedigree_1.D	25.6	0.092	0.012	0.048	XY	H7d	0.9346	I2a1a2	1	High
BUR342		pedigree_1.A	114.188	1.978	0.273	1.059	XY	J1c3	0.9567	H2a1	1	High
BUR343		pedigree_1.A	64.502	0.862	0.119	0.459	XY	J1c1	0.925	H2a1	1	High
BUR344		pedigree_1.G	67.833	1.207	0.161	0.644	XY	K1a5	0.9526	I2a1a2	1	High
BUR345		unrelated	10.694	0.053	0	0.053	XX	K1a+195	0.9778		1	High	3238
BUR346		unrelated	23.081	0.52	0.064	0.27	XY	U5b2b	0.9183	I2a1a1	1	Medium			outlier
BUR347		no_data	1.244	0.004	0.001	0.002	XY	U8b	0.6778		Unknown	Low
BUR348		unrelated	133.578	1.269	0.005	1.281	XX	H1	0.9206		2	Medium
BUR349		pedigree_1.A	106.608	0.721	0.003	0.741	XX	K1a2a	0.9535		1	High

## Sheet: 3_datesAndIsotopes 
Supplementary Table 3	Radiocarbon dates and isotope results. Calibrated radiocarbon dates, laboratory identifiers, and isotope measurements (δ¹³C, δ¹⁵N, C:N ratio) for sampled individuals.
sampleId	Phase	DateUsed	InterInflID	RISEID	Site	Sample	Material	Species	Labno	Date BP	sd	cal BC from (95%)	cal BC to (95%)	cal BC median	cal BP median	13CAMS	d13C	d15N	C:N	Comment
BUR170	2	T	CGG_2_018170	NEO312	Bury	Ind 28, F11-1030	bone	human	GrA-29307	3975	45	-2621	-2306	-2494	4444		-21	9,7	3
BUR184	2	T	CGG_2_018184	NEO326	Bury	Ind 42, G5-1759	bone	human	SUERC-53464	4212	31	-2901	-2674	-2791	4741		-21	10,5	3,3
BUR186	1	T	CGG_2_018186	NEO328	Bury	Ind 46, F6-1271	bone	human	GrA-31229	4440	40	-3335	-2927	-3107	5057		-21,9	10,1	3,4
BUR188	2	T	CGG_2_018188	NEO330	Bury	Ind 1, F11-534	bone	human	GrA-26929	4005	40	-2662	-2356	-2528	4478	-25,8
BUR189	1	T	CGG_2_018189	NEO331	Bury	Ind 43, F14-869	bone	human	GrA-31233	4500	40	-3359	-3034	-3211	5161		-20,8	10,8	3,2
BUR192	2	T	CGG_2_018192	NEO334	Bury	Ind 10, F11-497	bone	human	GrA-31230	3990	40	-2624	-2350	-2520	4470		-21	9,5	3,4
BUR196	2	T	CGG_2_018196	NEO338	Bury	Ind 11, G8-550	bone	human	GrA-29314	4025	45	-2846	-2459	-2543	4493		-21	9,4	3,1
BUR197	1	T	CGG_2_018197	NEO339	Bury	Ind 29, F9-1348	bone	human	GrA-34306	4550	35	-3482	-3101	-3216	5166		-21,2	9,24	3,3
BUR199	1	T	CGG_2_018199	NEO341	Bury	Ind 56, G6-896	bone	human	GrA-34343	4490	35	-3351	-3033	-3213	5163		-21,3	10,7	3,5
BUR200	1	T	CGG_2_018200	NEO342	Bury	Ind 25, E13-1056	bone	human	GrA-29306	4580	45	-3508	-3101	-3341	5291		-21,9	9,6	3,2
BUR211	2	T	CGG_2_018211	NEO353	Bury	Ind 13, D14-298	tooth	human	GrA-31224	4025	35	-2662	-2465	-2534	4484		-20,9	10,2	3,3
BUR212	1	T	CGG_2_018212	NEO354	Bury	G 2-67	tooth	human	UCIAMS-271723	4545	20	-3368	-3105	-3211	5160
BUR218	1	T	CGG_2_018218	NEO360	Bury	G 2-182	tooth	human	UCIAMS-271724	4485	20	-3340	-3093	-3227	5176
BUR238	1	T	CGG_2_018238	NEO380	Bury	Ind 119, F13-491	bone	human	Beta-44831	4520	30	-3360	-3101	-3208	5158	-20,9
BUR245	2	T	CGG_2_018245	NEO387	Bury	Ind 5, G9-195	bone	human	GrA-26932	4095	35	-2866	-2497	-2657	4607		-20,9	10,8	3,6	Borderline C/N, use with caution
BUR316	1	T	CGG_2_018205	NEO347	Bury	Ind 3, F14-368	bone	human	Ly-7554	4545	30	-3370	-3102	-3212	5162
BUR316	1	F	CGG_2_018205	NEO347	Bury	Ind 3, F14-370	bone	human	GrA-26931	4515	35	-3360	-3098	-3211	5161		-21,2	11,4	4	dubious C/N, do not use
BUR345	1	T	CGG_2_018345	NEO487	Bury	H 2-59	tooth	human	UCIAMS-271725	4470	20	-3334	-3030	-3238	5187

## Sheet: 4_chrY
Supplementary Table 4	Y-chromosome haplogroup assignments. Y-haplogroup designations, paths of haplogroup derivation, and supporting allele counts (total and post-damage filtering, ie. transitions only) for male individuals with sufficient Y-chromosome coverage.
sampleId	hgMajor	hgMinor	chrY haplogroup	haplogroup path	supporting SNPs	supporting SNPs (excl damage)
BUR169
BUR170	I	I2a1a1	I2a1a1a1a1a1a1a1a~	I,I2,I2a,I2a1a,I2a1a1a,I2a1a1a1a1,I2a1a1a1a1a1a1a1a~,I2a1a1a1a~,I2a1a1a1~,I2a1a1a~,I2~	53	31
BUR171
BUR172
BUR173
BUR174	H	H2a1	H2a1a~	H,H2,H2a,H2a1a~,H2a1~,H2a~,H2~,H~	176	105
BUR175
BUR176	H	H2a1	H2a1a	H,H2,H2a,H2a1a,H2a1~,H2~,H~	60	34
BUR177	I	I2a1a1	I2a1a1a1a1a1a1c2~	I,I2,I2a,I2a1,I2a1a,I2a1a1,I2a1a1a,I2a1a1a1a1,I2a1a1a1a1a1a1c2~,I2a1a1a1a~,I2a1a1a1~,I2a1a1a~,I2~	284	172
BUR178
BUR179	I		IJ	I,IJ	6	4
BUR180
BUR181
BUR182	I	I2a1a1	I2a1a1b2~	I,I2,I2a1a,I2a1a1b,I2a1a1b2~,I2a1a1b~	17	8
BUR183
BUR184	I	I2a1a1	I2a1a1a1a1a6~	I,I2,I2a,I2a1,I2a1a,I2a1a1,I2a1a1a1a1,I2a1a1a1a1a6~,I2a1a1a1~,I2a1a1a~,I2~	177	113
BUR185	H	H2a1	H2a1~	H2,H2a1~	4	1
BUR186
BUR187
BUR188
BUR189	H	H2a1	H2a1~	H2,H2a,H2a1~,H2~	14	7
BUR190
BUR191	H	H2a1	H2a1~	H2,H2a,H2a1~,H2~	8	5
BUR192	I	I2a1a1	I2a1a1a1a1a1a1c5a~	I,I2,I2a,I2a1a,I2a1a1,I2a1a1a,I2a1a1a1a1,I2a1a1a1a1a1a1c5a~,I2a1a1a1a1a1a1c5~,I2a1a1a1~,I2a1a1a~	70	40
BUR193
BUR194
BUR195
BUR196
BUR197
BUR198
BUR199
BUR200	I	I2a1a2	I2a1a2a1a	I,I2,I2a,I2a1a,I2a1a2,I2a1a2a,I2a1a2a1a,I2a1a2~	22	13
BUR201
BUR202	H	H2a1	H2a1a~	H,H2,H2a,H2a1a,H2a1a~,H2a1~,H2a~,H2~,H~	140	75
BUR203
BUR204
BUR206
BUR207	H	H2a1	H2a1~	H,H2,H2a,H2a1~,H2a~,H2~,H~	89	59
BUR208
BUR209
BUR210
BUR211
BUR212	I	I2a1a2	I2a1a2a1a2	I,I2,I2a,I2a1,I2a1a,I2a1a2,I2a1a2a,I2a1a2a1a,I2a1a2a1a2,I2a1a2~,I2~	249	143
BUR213
BUR214
BUR215
BUR216	I	I2a1a2	I2a1a2~	I,I2,I2a,I2a1a,I2a1a2,I2a1a2~	14	6
BUR217
BUR218	I	I2a1a1	I2a1a1b1b~	I,I2,I2a,I2a1a,I2a1a1,I2a1a1b,I2a1a1b1,I2a1a1b1b~,I2a1a1b1~,I2a1a1b~,I2~	129	75
BUR219	H	H2a1	H2a1a~	H,H2,H2a,H2a1a,H2a1a~,H2a1~,H2a~,H2~,H~	183	101
BUR220
BUR221
BUR222	H	H2a1	H2a1a~	H,H2,H2a,H2a1a,H2a1a~,H2a1~,H2a~,H2~,H~	196	115
BUR223	I	I2a1a2	I2a1a2a1a2	I,I2,I2a,I2a1,I2a1a,I2a1a2,I2a1a2a,I2a1a2a1a2,I2a1a2~,I2~	72	36
BUR224	I	I2a1a1	I2a1a1a1a1a1a1a1a~	I,I2,I2a,I2a1,I2a1a,I2a1a1a,I2a1a1a1a1,I2a1a1a1a1a1a1a1a~,I2a1a1a1a1a1a1a1~,I2a1a1a1a~,I2a1a1a1~,I2a1a1a~	178	100
BUR225	H	H2a1	H2a1a	H,H2,H2a,H2a1a,H2a1~,H2a~,H2~,H~	45	23
BUR226	I	I2a1a1	I2a1a1a1a1b~	I,I2,I2a,I2a1a,I2a1a1a,I2a1a1a1a1,I2a1a1a1a1b~,I2a1a1a1a~,I2a1a1a1~,I2a1a1a~	99	52
BUR227
BUR228
BUR229	I		I2a1a	I,I2,I2a1a	3	2
BUR230	I	I2a1a1	I2a1a1a1a1a1a1d~	I,I2,I2a,I2a1,I2a1a,I2a1a1a1a1,I2a1a1a1a1a1a1d~,I2a1a1a1a~,I2a1a1a1~,I2a1a1a~,I2~	120	76
BUR231	I	I2a1a1	I2a1a1b2~	I,I2,I2a1a1b2,I2a1a1b2~	16	10
BUR232
BUR233
BUR234
BUR235	I	I2a1a1	I2a1a1a1a1a6~	I,I2,I2a,I2a1a,I2a1a1,I2a1a1a,I2a1a1a1a1,I2a1a1a1a1a6~,I2a1a1a1a~,I2a1a1a1~,I2a1a1a~,I2~	206	116
BUR236
BUR237	I	I2a1a1	I2a1a1a1a1	I,I2,I2a,I2a1a,I2a1a1,I2a1a1a1a1,I2a1a1a1a~,I2a1a1a1~,I2a1a1a~	58	35
BUR238
BUR239	I	I2a1a1	I2a1a1a1a1a1a1c5~	I,I2,I2a,I2a1a,I2a1a1a1a1,I2a1a1a1a1a1a1c5~,I2a1a1a1~,I2a1a1a~,I2~	29	20
BUR240	I	I2a1a1	I2a1a1a1a1a1a1a1a~	I,I2,I2a,I2a1a,I2a1a1a,I2a1a1a1a1,I2a1a1a1a1a1a1a1a~,I2a1a1a1a~,I2a1a1a1~,I2a1a1a~,I2~	183	109
BUR241
BUR242
BUR243
BUR244	I	I2a1a1	I2a1a1a1a1a1a1a1a~	I,I2,I2a,I2a1,I2a1a,I2a1a1a1a1,I2a1a1a1a1a1a1a1a~,I2a1a1a1a1a1~,I2a1a1a1a~,I2a1a1a1~,I2a1a1a~,I2~	108	68
BUR245	I	I2a1a1	I2a1a1a1a~	I,I2a1a1,I2a1a1a1a~,I2a1a1a1~,I2a1a1a~	16	10
BUR246
BUR247
BUR248
BUR249	H	H2a1	H2a1~	H,H2,H2a,H2a1~,H2~,H~	18	14
BUR250
BUR251	H	H2a1	H2a1~	H2,H2a,H2a1~,H2~	5	3
BUR252
BUR253
BUR254	I	I2a1a2	I2a1a2a1a2	I,I2,I2a,I2a1a,I2a1a2,I2a1a2a,I2a1a2a1,I2a1a2a1a,I2a1a2a1a2,I2a1a2~,I2~	91	54
BUR255
BUR256	I	I2a1b1	I2a1b1a1a2~	I,I2,I2a,I2a1b,I2a1b1a1a2~,I2a1b1a~,I2a1b1~	30	16
BUR257
BUR258	I	I2a1a2	I2a1a2a	I,I2,I2a1a2,I2a1a2a	4	2
BUR259	H	H2a1	H2a1~	H,H2,H2a,H2a1~,H2a~,H2~,H~	36	15
BUR260	I	I2a1a1	I2a1a1a1a1a1a1a1a~	I,I2,I2a,I2a1a,I2a1a1a,I2a1a1a1a1,I2a1a1a1a1a1a1a1a~,I2a1a1a1a1a1a1a1~,I2a1a1a1~,I2a1a1a~	48	31
BUR261
BUR262
BUR263	H	H2a1	H2a1a1~	H,H2,H2a,H2a1a,H2a1a1~,H2a1a~,H2a1~,H2a~,H2~,H~	85	47
BUR264
BUR265	I	I2a1a1	I2a1a1a1a1	I,I2,I2a,I2a1a,I2a1a1a1a1,I2a1a1a~	28	17
BUR266	I	I2a1a2	I2a1a2a1a	I,I2,I2a,I2a1a,I2a1a2,I2a1a2a,I2a1a2a1a,I2a1a2~,I2~	153	96
BUR267	I	I2a1a2	I2a1a2a1a1a	I,I2,I2a,I2a1a,I2a1a2,I2a1a2a1a1a,I2a1a2~,I2~	41	23
BUR268	I	I2a1a1	I2a1a1a1a1a2~	I,I2,I2a,I2a1a1a1a1,I2a1a1a1a1a2~,I2a1a1a1a~,I2a1a1a1~,I2a1a1a~	31	16
BUR269	H	H2a1	H2a1~	H,H2,H2a,H2a1~,H2~,H~	41	24
BUR270	I	I2a1a1	I2a1a1a1a1	I,I2,I2a,I2a1,I2a1a,I2a1a1,I2a1a1a1a1,I2a1a1a1a~,I2a1a1a1~,I2a1a1a~,I2~	87	58
BUR271	H	H2a1	H2a1a~	H,H2,H2a,H2a1a,H2a1a~,H2a1~,H2a~,H2~,H~	260	151
BUR272
BUR273
BUR274
BUR275	H	H2a1	H2a1a	H,H2,H2a,H2a1a,H2a1~,H2a~,H2~,H~	134	78
BUR276	I	I2a1a1	I2a1a1a1a1	I,I2,I2a,I2a1a,I2a1a1a1a1,I2a1a1a1~,I2a1a1a~	47	25
BUR277
BUR278	H	H2a1	H2a1a	H,H2,H2a,H2a1a,H2a1~,H2a~,H2~,H~	140	87
BUR279	H	H2a1	H2a1~	H2,H2a1~	3	1
BUR280	I	I2a1a1	I2a1a1a1a1a1a1c5~	I,I2,I2a,I2a1,I2a1a,I2a1a1a,I2a1a1a1a1,I2a1a1a1a1a1a1c5~,I2a1a1a1a1a1~,I2a1a1a1a~,I2a1a1a1~,I2a1a1a~,I2~	180	105
BUR281
BUR282	G	G2a2b2	G2a2b2b1a1a1a1a2~	G,G2,G2a,G2a2b,G2a2b2,G2a2b2b,G2a2b2b1a,G2a2b2b1a1,G2a2b2b1a1a,G2a2b2b1a1a1a1a2~,G2a2b2b1a1~	72	48
BUR283	H	H2a1	H2a1a~	H,H2,H2a,H2a1a,H2a1a~,H2a1~,H2a~,H2~,H~	184	109
BUR284	I	I2a1b1	I2a1b1a1a2~	I,I2,I2a,I2a1,I2a1b,I2a1b1,I2a1b1a,I2a1b1a1,I2a1b1a1a2~,I2a1b1a1a~,I2a1b1a~,I2a1b1~,I2~	265	157
BUR285	I	I2a1a1	I2a1a1a1a1a1a1c5~	I,I2,I2a,I2a1a,I2a1a1a1a1a1a1c5~,I2a1a1a1a~,I2a1a1a1~,I2a1a1a~	38	23
BUR286	I	I2a1a1	I2a1a1a1a1a1a1e6b3a~	I,I2,I2a,I2a1a,I2a1a1a1a1,I2a1a1a1a1a1a1e6b3a~,I2a1a1a1a~,I2a1a1a1~,I2a1a1a~	38	21
BUR287
BUR288	I	I2a1a2	I2a1a2a1a2	I,I2,I2a,I2a1,I2a1a,I2a1a2,I2a1a2a,I2a1a2a1,I2a1a2a1a,I2a1a2a1a2,I2a1a2~,I2~	231	132
BUR289
BUR290	I	I2a1a2	I2a1a2a	I,I2,I2a,I2a1a,I2a1a2,I2a1a2a,I2a1a2~	23	15
BUR291	H	H2a1	H2a1~	H,H2,H2a,H2a1~,H2a~,H2~,H~	108	61
BUR292	I	I2a1a1	I2a1a1a1a1	I,I2,I2a,I2a1a,I2a1a1a1a1,I2a1a1a1~,I2a1a1a~	23	13
BUR293
BUR294
BUR295	I	I2a1a1	I2a1a1a1a1a1a1e2a2~	I,I2,I2a,I2a1a,I2a1a1a1a1,I2a1a1a1a1a1a1e2a2~,I2a1a1a~	16	10
BUR296
BUR297	I	I2a1a1	I2a1a1b2~	I,I2,I2a1a,I2a1a1b2~	36	25
BUR298
BUR299	I	I2a1a2	I2a1a2a	I,I2,I2a,I2a1a,I2a1a2,I2a1a2a,I2a1a2~,I2~	41	26
BUR300	I	I2a1a1	I2a1a1a1a1a1a1a1a~	I,I2,I2a,I2a1,I2a1a,I2a1a1,I2a1a1a,I2a1a1a1a1,I2a1a1a1a1a1a1a1a~,I2a1a1a1a~,I2a1a1a1~,I2a1a1a~,I2~	285	169
BUR301
BUR302
BUR303	H	H2a1	H2a1a	H,H2,H2a,H2a1a,H2a1~,H2a~,H2~,H~	169	95
BUR304
BUR305	I	I2a1a1	I2a1a1a1a1a1a1a1a2~	I,I2,I2a,I2a1a,I2a1a1a1a1,I2a1a1a1a1a1a1a1a2~,I2a1a1a1~,I2a1a1a~,I2~	78	47
BUR306
BUR307	I	I2a1a1	I2a1a1a1a1a1a1c5~	I,I2,I2a,I2a1a,I2a1a1a1a1,I2a1a1a1a1a1a1c5~,I2a1a1a1~,I2a1a1a~,I2~	52	32
BUR308
BUR310	I	I2a1a1	I2a1a1a1~	I,I2,I2a1a,I2a1a1a1~,I2a1a1a~	23	15
BUR311	I	I2a1a1	I2a1a1a1~	I,I2,I2a1a,I2a1a1a1~,I2a1a1a~	15	8
BUR312	I	I2a1a1	I2a1a1a1a1a4d3~	I,I2,I2a,I2a1a,I2a1a1a1a1a4d3~,I2a1a1a1a~,I2a1a1a1~,I2a1a1a~,I2~	34	19
BUR313
BUR314	I	I2a1a1	I2a1a1a1a1	I,I2a1a,I2a1a1a1a1,I2a1a1a1~,I2a1a1a~,I2~	26	19
BUR315	I	I2a1a1	I2a1a1a1a1a1a1a1a~	I,I2a,I2a1a,I2a1a1a1a1a,I2a1a1a1a1a1a1a1a~,I2a1a1a1~,I2a1a1a~,I2~	16	12
BUR316	H	H2a1	H2a1a	H,H2,H2a,H2a1a,H2a1~,H2a~,H2~,H~	70	44
BUR317
BUR318
BUR319	I	I2a1a1	I2a1a1a1a1a1a1e4~	I,I2,I2a,I2a1a,I2a1a1a,I2a1a1a1a1,I2a1a1a1a1a1a1e4~,I2a1a1a1~,I2a1a1a~	47	21
BUR320
BUR321	H	H2c1	H2c1a~	H,H2,H2c1a~,H2~	5	2
BUR322
BUR323	I	I2a1a1	I2a1a1a1a1a1a1e6b2b1~	I,I2,I2a,I2a1a,I2a1a1a1a1,I2a1a1a1a1a1a1e6b2b1~,I2a1a1a1~,I2a1a1a~	36	21
BUR324
BUR325
BUR326	I	I2a1a1	I2a1a1a1a1a4d3~	I,I2a,I2a1a1a1a1a4d3~,I2a1a1a1~	10	5
BUR327
BUR328
BUR329	I	I2a1a1	I2a1a1a1a1a1a1e6a4~	I,I2,I2a,I2a1a,I2a1a1,I2a1a1a,I2a1a1a1a1,I2a1a1a1a1a1a1e6a4~,I2a1a1a1a~,I2a1a1a1~,I2a1a1a~,I2~	95	53
BUR330	I	I2a1a1	I2a1a1a1a1	I,I2a1a,I2a1a1a1a1,I2a1a1a1~,I2a1a1a~	10	8
BUR331
BUR332
BUR333	H	H2a1	H2a1a	H,H2,H2a,H2a1a,H2a1~,H2a~,H2~,H~	94	59
BUR334
BUR335
BUR336	I	I2a1a1	I2a1a1a1a1a6~	I,I2,I2a,I2a1a,I2a1a1a,I2a1a1a1a1,I2a1a1a1a1a,I2a1a1a1a1a6~,I2a1a1a1a~,I2a1a1a1~,I2a1a1a~,I2~	153	88
BUR337	H	H2a1	H2a1~	H,H2,H2a,H2a1~,H2~,H~	13	6
BUR338	I	I2a1a2	I2a1a2b1a1a1a2	I,I2,I2a1a2,I2a1a2b1a1a1a2	7	4
BUR339
BUR340
BUR341	I	I2a1a2	I2a1a2~	I,I2,I2a,I2a1a2,I2a1a2~	12	4
BUR342	H	H2a1	H2a1a~	H,H2,H2a,H2a1a,H2a1a~,H2a1~,H2a~,H2~,H~	198	114
BUR343	H	H2a1	H2a1a1~	H,H2,H2a,H2a1a,H2a1a1~,H2a1~,H2a~,H2~,H~	124	69
BUR344	I	I2a1a2	I2a1a2~	I,I2,I2a,I2a1a,I2a1a2,I2a1a2~,I2~	103	63
BUR345
BUR346	I	I2a1a1	I2a1a1a1a1b	I,I2,I2a,I2a1a,I2a1a1a1a1,I2a1a1a1a1b,I2a1a1a1a~,I2a1a1a1~,I2a1a1a~	37	20
BUR347
BUR348
BUR349

## Sheet: 5_referencePanel
Supplementary Table 5	Reference panel metadata. Describes individuals from the reference panel used for population genetic analyses, including sample IDs, cluster assignments, average age, geographic coordinates, data sources, and genetic affiliations.
sampleId	cluster_id	ageAverage	latitude	longitude	dataSource	hgYMajor	panel	type
0LS10	C0_2_2_2_2_2_2_2_2_2_1	2615	59.5	26.55	saag_2019_currBiol	N1	all,eur,eurasia	sg
0LS11	C0_2_2_2_2_2_2_2_1	2905	59.44	25.13	saag_2019_currBiol	R1a	all,eur,eurasia	sg
12880A	C0_2_2_2_2_1_1_1_2	2017	52.08	0.18	schiffels_2016_natComm	R1b	all,eur,eurasia	sg
12881A	C0_2_2_2_2_2_2_1_2_1_2	1232	52.08	0.18	schiffels_2016_natComm	-	all,eur,eurasia	sg
12883A	C0_2_2_1_1_1_2_1	1247	52.08	0.18	schiffels_2016_natComm	-	all,eur,eurasia	sg
12884A	C0_2_2_2_2_1_1_2_1_2_2_2_2	1995	52.08	0.18	schiffels_2016_natComm	R1b	all,eur,eurasia	sg
12885A	C0_2_2_2_2_2_2_1_2_2_2_1	1165	52.08	0.18	schiffels_2016_natComm	-	all,eur,eurasia	sg
15558A	C0_2_2_1_1_1_2_1	1455	52.26	0.07	schiffels_2016_natComm	-	all,eur,eurasia	sg
15569A	C0_2_2_1_1_1_2_1	1490	52.26	0.07	schiffels_2016_natComm	-	all,eur,eurasia	sg
15570A	C0_2_2_2_2_2_2_1_2_1_1	1483	52.26	0.07	schiffels_2016_natComm	-	all,eur,eurasia	sg
15577A	C0_2_2_2_2_1_1_2_1_2_2_1	1478	52.26	0.07	schiffels_2016_natComm	-	all,eur,eurasia	sg
15579A	C0_2_2_2_2_1_1_2_1_2_2_2_2	1745	52.1	0.28	schiffels_2016_natComm	-	all,eur,eurasia	sg
19651	NA	7619	51.3	-121.77	morenomayar_2018_science	-	all	sg
1H04	C0_1_2_2_2_1_2_1_2	4911	48.8589	4	seguin-orlando_2021_currBiol	-	all,eur,eurasia	sg
1H07	C0_1_2_2_2_2_2_2_1_1_2	5138	48.8589	4	seguin-orlando_2021_currBiol	I2a	all,eur,eurasia	sg
1H13	C0_1_2_2_2_1_2_1_2	4957	48.8589	4	seguin-orlando_2021_currBiol	I2a	all,eur,eurasia	sg
1H14	C0_1_2_2_2_1_2_1_2	5132	48.8589	4	seguin-orlando_2021_currBiol	-	all,eur,eurasia	sg
2H07	C0_1_2_2_2_1_2_2	5185	48.8585	4	seguin-orlando_2021_currBiol	H2	all,eur,eurasia	sg
2H10	C0_1_2_2_2_1_2_1_2	5170	48.8585	4	seguin-orlando_2021_currBiol	I2a	all,eur,eurasia	sg
2H11	C0_1_2_2_2_2_2_1_2_1	5177	48.8585	4	seguin-orlando_2021_currBiol	-	all,eur,eurasia	sg
3DT16	C0_2_2_2_2_1_1_2_2_2_2	1750	53.96	-1.08	martiniano_2016_natComm	R1b	all,eur,eurasia	sg
3DT26	C0_2_1_2_2_1_2_2_1	1750	53.96	-1.08	martiniano_2016_natComm	J2b	all,eur,eurasia	sg
523a	NA	125	60.26	-150.19	scheib_2018_science	Q1	all	sg
5832	NA	7293	-53.14	-73.86	morenomayar_2018_science	-	all	sg
6DT18	C0_2_2_2_2_1_1_2_1_2_1	1750	53.96	-1.08	martiniano_2016_natComm	R1b	all,eur,eurasia	sg
6DT21	C0_2_2_2_2_1_1_2_1_2_2_2_2	1750	53.96	-1.08	martiniano_2016_natComm	R1b	all,eur,eurasia	sg
6DT22	C0_2_2_2_2_1_1_2_1_2_1	1750	53.96	-1.08	martiniano_2016_natComm	R1b	all,eur,eurasia	sg
6DT23	C0_2_2_2_2_1_1_2_1_2_2_2_2	1750	53.96	-1.08	martiniano_2016_natComm	R1b	all,eur,eurasia	sg
6DT3	C0_2_2_2_2_1_1_2_2_2_2	1750	53.96	-1.08	martiniano_2016_natComm	R1b	all,eur,eurasia	sg
84001	C0_2_2_2_2_2_2_1_2_2_2_2_1	989	59.62	17.72	krzewinska_2018_currBiol	N1	all,eur,eurasia	sg
84005	C0_2_2_1_1_1_1_1_1	900	59.62	17.72	krzewinska_2018_currBiol	I1a	all,eur,eurasia	sg
84035	C0_2_1_2_2_1_1_2	1078	59.62	17.72	krzewinska_2018_currBiol	-	all,eur,eurasia	sg
890	NA	100	-55.01	-69.07	raghavan_2015_science	Q1	all	sg
894	NA	100	-55.01	-69.07	raghavan_2015_science	-	all	sg
895	NA	100	-55.01	-69.07	raghavan_2015_science	-	all	sg
91KLH11	NA	2650	42.5043	125.41	ning_2020_natComm	-	all,eurasia	sg
91KLH18	NA	2813	42.5043	125.41	ning_2020_natComm	NO	all,eurasia	sg
91KLM2	NA	2650	42.5043	125.41	ning_2020_natComm	C2b	all,eurasia	sg
939	NA	6075	54.3	-130.62	raghavan_2015_science	-	all	sg
97002	C0_2_2_2_2_2_1_2_2_2	900	59.62	17.72	krzewinska_2018_currBiol	R1b	all,eur,eurasia	sg
A460	NA	4640	-50.1	-75.24	morenomayar_2018_science	Q1	all	sg
ACG-19	NA	1286	47.8331	20.99	maroti_2022_cell	-	all,eurasia	sg
ADN002	C0_2_2_2_2_2_2_1_2_1_2	1200	52.3597	9.87	gretzinger_2022_nature	R1b	all,eur,eurasia	capture
ADN005	C0_2_2_2_2_2_1_2_1_2	1095	52.3597	9.87	gretzinger_2022_nature	J2b	all,eur,eurasia	capture
ADN006	C0_2_2_2_2_2_1_1_1_2	1200	52.3597	9.87	gretzinger_2022_nature	-	all,eur,eurasia	capture
ADN007	C0_2_2_2_2_2_1_2_1_2	1200	52.3597	9.87	gretzinger_2022_nature	R1b	all,eur,eurasia	capture
ADN008	C0_2_2_2_2_2_1_2_1_2	1068	52.3597	9.87	gretzinger_2022_nature	I1~	all,eur,eurasia	capture
ADN011	C0_2_2_2_2_2_2_1_2_2_2_1	1200	52.3597	9.87	gretzinger_2022_nature	-	all,eur,eurasia	capture
ADN014	C0_2_2_2_2_2_1_2_2_1_2_2	1200	52.3597	9.87	gretzinger_2022_nature	R1b	all,eur,eurasia	capture
ADN015	C0_2_2_2_2_2_1_2_2_1_1	1200	52.3597	9.87	gretzinger_2022_nature	-	all,eur,eurasia	capture
AED106	C0_2_2_2_2_2_1_2_1_1	1455	48.3	11.9	veeramah_2018_pnas	-	all,eur,eurasia	sg
AED1108	NA	1469	48.3	11.9	veeramah_2018_pnas	-	all,eurasia	sg
AED1119	C0_2_2_2_2_2_1_2_2_2_2_2	1430	48.3	11.9	veeramah_2018_pnas	-	all,eur,eurasia	sg
AED125b	C0_2_1_2_2_1_1_2	1498	48.3	11.9	veeramah_2018_pnas	-	all,eur,eurasia	sg
AED204	C0_2_2_2_2_2_1_2_2_2_2_2	1455	48.3	11.9	veeramah_2018_pnas	-	all,eur,eurasia	sg
AED249	C0_2_2_2_2_2_1_2_1_1	1455	48.3	11.9	veeramah_2018_pnas	-	all,eur,eurasia	sg
AED513	C0_2_1_2_1_2_2_2_2	1525	48.3	11.9	veeramah_2018_pnas	-	all,eur,eurasia	sg
AED92b	C0_2_2_2_2_2_1_2_2_2_2_2	1455	48.3	11.9	veeramah_2018_pnas	-	all,eur,eurasia	sg
AGY-49	C0_2_1_2_1_2_2_2_2	1005	46.4775	20.35	maroti_2022_cell	-	all,eur,eurasia	sg
AGY-75	C0_2_1_2_1_2_2_1	1000	46.4775	20.35	maroti_2022_cell	-	all,eur,eurasia	sg
AGY-87	C0_2_1_2_1_2_2_2_2	1000	46.4775	20.35	maroti_2022_cell	-	all,eur,eurasia	sg
AGY-92	NA	1009	46.4775	20.35	maroti_2022_cell	-	all,eurasia	sg
AH1	NA	9900	34.19	48.37	broushaki_2016_science	-	all,eurasia	sg
AH2	NA	9931	34.19	48.37	broushaki_2016_science	J2b	all,eurasia	sg
AH4	C0_2_1_2_2_1_2_1_2	9930	34.19	48.37	broushaki_2016_science	-	all,eur,eurasia	sg
AHUR770c	NA	10970	37.41	-122.08	morenomayar_2018_science	Q1	all	sg
AHUR_2064	NA	10970	37.41	-122.08	morenomayar_2018_science	Q1	all	sg
ALT-224	C0_2_1_2_2_2_1_2_1	1250	47.5069	20.12	maroti_2022_cell	-	all,eur,eurasia	sg
ALT-369	C0_2_1_2_1_2_2_2_2	1150	47.5069	20.12	maroti_2022_cell	-	all,eur,eurasia	sg
ALT-412	C0_2_1_2_2_2_2_2_1	1150	47.5069	20.12	maroti_2022_cell	-	all,eur,eurasia	sg
ALT-414	C0_2_1_2_2_2_2_2_1	1150	47.5069	20.12	maroti_2022_cell	-	all,eur,eurasia	sg
ALT-442	C0_2_1_2_1_2_2_2_2	1250	47.5069	20.12	maroti_2022_cell	-	all,eur,eurasia	sg
ALT-596	C0_2_1_2_2_2_2_2_1	1150	47.5069	20.12	maroti_2022_cell	-	all,eur,eurasia	sg
ALT-77	C0_2_1_2_2_2_2_2_1	1314	47.5069	20.12	maroti_2022_cell	-	all,eur,eurasia	sg
AM71	NA	100	-53.84	-71.17	raghavan_2015_science	-	all	sg
AN-286	C0_2_2_1_1_1_1_1_1	1305	46.2461	20.63	maroti_2022_cell	-	all,eur,eurasia	sg
AN-376	NA	1305	46.2461	20.63	maroti_2022_cell	-	all,eurasia	sg
ANN1	C0_1_2_1_2_2_2_1	5338	52.6764	-8.46	cassidy_2020_nature	-	all,eur,eurasia	sg
ANN2	C0_1_2_1_2_2_2_2	5492	52.6764	-8.46	cassidy_2020_nature	-	all,eur,eurasia	sg
ANY-4027	C0_1_2_2_1_1_2_2	6450	46.2248	18.8	maroti_2022_cell	-	all,eur,eurasia	sg
ARD2	C0_1_2_1_2_2_2_2	5446	52.935	-8.15	cassidy_2020_nature	-	all,eur,eurasia	sg
ARK-11	NA	1150	47.5942	21.05	maroti_2022_cell	-	all,eurasia	sg
ARK-14	C0_2_1_2_1_2_2_2_2	1156	47.5942	21.05	maroti_2022_cell	-	all,eur,eurasia	sg
ARK-17	NA	1200	47.5942	21.05	maroti_2022_cell	-	all,eurasia	sg
ARK-21	NA	1069	47.5942	21.05	maroti_2022_cell	-	all,eurasia	sg
ARK-24	NA	1224	47.5942	21.05	maroti_2022_cell	-	all,eurasia	sg
ARK-38	C0_2_1_2_2_2_2_2_1	1232	47.5942	21.05	maroti_2022_cell	-	all,eur,eurasia	sg
ARK-41	NA	1244	47.5942	21.05	maroti_2022_cell	-	all,eurasia	sg
ARK-49	C0_2_1_2_1_2_2_2_1	1090	47.5942	21.05	maroti_2022_cell	-	all,eur,eurasia	sg
ASH1	C0_1_2_1_2_2_2_1	5461	52.9311	-8.19	cassidy_2020_nature	-	all,eur,eurasia	sg
ASH3	C0_1_2_1_2_2_2_1	5576	52.9311	-8.19	cassidy_2020_nature	-	all,eur,eurasia	sg
ATP9	C0_2_2_2_2_1_2_1_2_2	3634	42.35	-3.52	guenther_2015_pnas	-	all,eur,eurasia	sg
ATT26	C0_2_2_2_2_1_2_2_2_1_2	2225	49.41	3.05	brunel_2020_pnas	-	all,eur,eurasia	sg
AV1	C0_2_2_2_2_2_1_2_2_1_2_1	1360	46.2833	17.85	amorim_2018_natComm	-	all,eur,eurasia	capture
Aconcagua	NA	500	-32.65	-70.01	morenomayar_2018_science	Q1	all	sg
Aesch11	NA	4885	47.4654	7.6	furtwangler_2020_science	-	all	capture
Aesch13	NA	4902	47.4654	7.6	furtwangler_2020_science	G2a	all	capture
Aesch18	NA	4838	47.4654	7.6	furtwangler_2020_science	-	all	capture
Aesch20	NA	4842	47.4654	7.6	furtwangler_2020_science	G2a	all	capture
Aesch21	NA	4825	47.4654	7.6	furtwangler_2020_science	G2a	all	capture
Aesch23	NA	4722	47.4654	7.6	furtwangler_2020_science	G2a	all	capture
Aesch25	C0_2_2_1_2_1_2_1	4635	47.4654	7.6	furtwangler_2020_science	R1b	all,eur,eurasia	capture
Aesch4	NA	4970	47.4654	7.6	furtwangler_2020_science	G2a	all	capture
Ajv58	C0_2_2_2_1_2_2_1_2	4700	57.5	18.55	skoglund_2014_science	I2	all,eur,eurasia	sg
Ajv70	C0_2_2_2_1_2_2_1_1	4700	57.5	18.55	skoglund_2014_science	I2	all,eur,eurasia	sg
Ala1	NA	300	37.59	-121.89	scheib_2018_science	-	all	sg
Alh1	C0_2_2_2_2_2_2_1_2_2_2_1	1500	48.59	12.2	veeramah_2018_pnas	R1b	all,eur,eurasia	sg
Alh10	C0_2_2_1_1_1_2_1	1489	48.59	12.2	veeramah_2018_pnas	-	all,eur,eurasia	sg
Alh2	C0_2_2_2_2_2_1_2_2_2_2_2	1529	48.58	12.2	veeramah_2018_pnas	-	all,eur,eurasia	sg
Alh3a	C0_2_2_2_2_2_2_1_2_2_2_2_1	1491	48.58	12.2	veeramah_2018_pnas	-	all,eur,eurasia	sg
Anapa-11	C0_2_1_2_2_1_2_2_2	1020	44.9667	37.5	maroti_2022_cell	-	all,eur,eurasia	sg
Anapa-9	C0_2_1_2_1_1_1_1	857	44.9667	37.5	maroti_2022_cell	-	all,eur,eurasia	sg
Andaman	NA	90	12.5	92.8	morenomayar_2018_science	P	all,eurasia	sg
Anosovo-1	NA	4340	54.6659	103.23	kilinc_2021_currBiol	-	all,eurasia	sg
Ardu1	C0_2_2_1_2_1_2_2	4638	59.1	25.36	saag_2017_currBiol	R1a	all,eur,eurasia	sg
Ardu2	C0_2_2_1_2_1_2_2	4638	59.1	25.36	saag_2017_currBiol	R1a	all,eur,eurasia	sg
Att27	C0_2_2_2_2_1_2_2_2_2	2225	49.4167	3.05	fischer_2022_iScience	-	all,eur,eurasia	sg
Att3	C0_2_2_2_2_1_2_2_2_2	2225	49.4167	3.05	fischer_2022_iScience	R1b	all,eur,eurasia	sg
Att52-2	C0_2_2_2_2_1_2_2_2_2	2225	49.4167	3.05	fischer_2022_iScience	-	all,eur,eurasia	sg
Aveline_13	C0_1_2_1_2_1_2_1	5657	51.3247	-2.75	brace_2019_natEcoEvol	-	all,eur,eurasia	capture
Aveline_1_sg	C0_1_2_1_2_2_2_1	5490	51.32	-2.75	brace_2019_natEcoEvol	-	all,eur,eurasia	sg
B-03	NA	2700	29.2	-114.7	scheib_2018_science	Q1	all	sg
BC25	NA	500	23.67	-109.7	raghavan_2015_science	-	all	sg
BC30	NA	500	31.89	-116.47	raghavan_2015_science	-	all	sg
BER001	C0_2_2_2_1_1_2_1	6303	56.5714	39.01	saag_2021_SciAdv	Q1-	all,eur,eurasia	sg
BERG02-2	C0_1_2_2_2_1_1_1	5870	43.22	2.41	brunel_2020_pnas	-	all,eur,eurasia	sg
BERG157-2	C0_1_2_2_2_1_1_1	6050	43.22	2.41	brunel_2020_pnas	-	all,eur,eurasia	sg
BERG157-7	C0_1_2_2_2_1_1_1	6132	43.22	2.41	brunel_2020_pnas	I2a	all,eur,eurasia	sg
BES1248	C0_2_2_2_2_1_2_2_2_1_2	2075	43.36	3.43	brunel_2020_pnas	I1	all,eur,eurasia	sg
BFM265	C0_2_2_2_2_1_2_2_1_1	2170	49.39	3.39	brunel_2020_pnas	-	all,eur,eurasia	sg
BG72	C0_1_2_1_2_2_2_1	5456	52.8074	-6.82	cassidy_2020_nature	-	all,eur,eurasia	sg
BIM33	C0_2_2_2_2_2_1_2_2_2_2_2	1475	49.01	12.15	veeramah_2018_pnas	-	all,eur,eurasia	sg
BIM37b	C0_2_2_2_2_2_1_2_1_1	1350	49.01	12.15	veeramah_2018_pnas	-	all,eur,eurasia	sg
BIS130	C0_2_2_2_2_1_1_2_1_2_2_1	3850	48.1	7.44	brunel_2020_pnas	R1b	all,eur,eurasia	sg
BIS385	C0_2_2_2_2_1_1_1_2	3850	48.1	7.44	brunel_2020_pnas	-	all,eur,eurasia	sg
BK-2	C0_2_1_2_2_1_1_1	975	47.3569	19.31	maroti_2022_cell	-	all,eur,eurasia	sg
BLP10	C0_1_2_2_2_1_1_1	6052	49.39	3.74	brunel_2020_pnas	I	all,eur,eurasia	sg
BLS002	C0_1_2_2_2_2_2_2_1_1_2	4692	50.3511	13.85	papac_2021_sciadv	-	all,eur,eurasia	capture
BLSM27S	NA	5300	41.4147	120.27	ning_2020_natComm	-	all,eurasia	sg
BLSM45	NA	5168	41.4147	120.27	ning_2020_natComm	-	all,eurasia	sg
BNL002	C0_2_2_1_2_2_2_2_1_2_2_2_1	3995	50.1742	14.65	papac_2021_sciadv	I2a	all,eur,eurasia	capture
BNL003	C0_2_2_1_2_2_2_2_1_2_2_2_2	3995	50.1742	14.65	papac_2021_sciadv	I2a	all,eur,eurasia	capture
BNL004	C0_2_2_1_2_2_2_2_1_2_2_2_1	3995	50.1742	14.65	papac_2021_sciadv	R1a	all,eur,eurasia	capture
BNL005	C0_2_2_1_2_2_2_2_1_2_2_2_1	4084	50.1742	14.65	papac_2021_sciadv	-	all,eur,eurasia	capture
BNL006	NA	4070	50.1742	14.65	papac_2021_sciadv	I2a	all	capture
BNL008	C0_2_2_1_2_2_2_2_1_2_2_2_1	3926	50.1742	14.65	papac_2021_sciadv	-	all,eur,eurasia	capture
BOL001	C0_2_2_2_2_1_1_2_2_1	4595	57.7401	36.63	saag_2021_SciAdv	R1a	all,eur,eurasia	sg
BOL002	C0_2_2_1_2_2_2_2_2_2_1	4290	57.7401	36.63	saag_2021_SciAdv	-	all,eur,eurasia	sg
BOL003	C0_2_2_1_2_1_2_1	4408	57.7401	36.63	saag_2021_SciAdv	R1a	all,eur,eurasia	sg
BOT14	NA	5264	53.17	67.67	damgaard_2018_science	R1b	all,eurasia	sg
BOT15	NA	5135	53.17	67.67	damgaard_2018_science	N	all,eurasia	sg
BOT2016	NA	5450	53.17	67.67	damgaard_2018_science	-	all,eurasia	sg
BPV1445	C0_2_1_1_2_1_1_2	NA	48.55	3.5833	fischer_2022_iScience	-	all,eur,eurasia	sg
BR1	C0_2_2_2_2_2_1_1_2_1	4035	47.17	20.83	gamba_2014_natComm	-	all,eur,eurasia	sg
BR2	C0_2_1_1_2_2_2_2_1	3140	47.82	19.95	gamba_2014_natComm	J2a	all,eur,eurasia	sg
BRE445C	C0_1_2_2_2_1_2_2	4400	48.256	4.095	parasayan_2024_sciAdv	NA	all,eur,eurasia	sg
BRE445D	C0_1_2_2_2_1_2_1_2	4380	48.256	4.095	parasayan_2024_sciAdv	NA	all,eur,eurasia	sg
BRE445FK	C0_2_2_2_2_1_2_1_2_1	4403	48.256	4.095	parasayan_2024_sciAdv	R1b	all,eur,eurasia	sg
BRZ002	C0_1_2_2_1_1_2_1	5521	50.3575	13.74	papac_2021_sciadv	-	all,eur,eurasia	capture
BUCH2	C0_1_2_1_1_2	6250	48.24	4.11	brunel_2020_pnas	H2	all,eur,eurasia	sg
BUCH48-1	C0_2_2_2_2_1_2_2_1_1	2313	48.2333	4.1167	fischer_2022_iScience	G2a	all,eur,eurasia	sg
BUK001	C0_2_2_2_2_2_2_1_2_2_2_1	1350	51.1398	1.3	gretzinger_2022_nature	R1b	all,eur,eurasia	capture
BUK003	C0_2_2_2_2_2_2_1_2_2_2_1	1350	51.1398	1.3	gretzinger_2022_nature	-	all,eur,eurasia	capture
BUK005	C0_2_2_2_2_2_2_1_2_1_2	1453	51.1398	1.3	gretzinger_2022_nature	-	all,eur,eurasia	capture
BUK009	C0_2_2_2_2_2_2_1_1_2	1350	51.1398	1.3	gretzinger_2022_nature	R1b	all,eur,eurasia	capture
BUK010	C0_2_2_2_2_2_2_1_2_1_2	1350	51.1398	1.3	gretzinger_2022_nature	R1b	all,eur,eurasia	capture
BUK019	C0_2_2_2_2_2_1_2_2_2_2_2	1350	51.1398	1.3	gretzinger_2022_nature	-	all,eur,eurasia	capture
BUK020	C0_2_2_2_2_2_2_1_2_1_2	1350	51.1398	1.3	gretzinger_2022_nature	-	all,eur,eurasia	capture
BUK025	C0_2_2_2_2_2_2_1_2_2_2_1	1350	51.1398	1.3	gretzinger_2022_nature	R1b	all,eur,eurasia	capture
BUK028	C0_2_2_2_2_2_1_2_1_2	1350	51.1398	1.3	gretzinger_2022_nature	-	all,eur,eurasia	capture
BUK029	C0_2_2_2_2_2_2_1_2_1_2	1350	51.1398	1.3	gretzinger_2022_nature	-	all,eur,eurasia	capture
BUK030	C0_2_2_2_2_2_2_1_2_2_2_1	1350	51.1398	1.3	gretzinger_2022_nature	-	all,eur,eurasia	capture
BUK037	C0_2_2_2_2_2_2_1_1_2	1350	51.1398	1.3	gretzinger_2022_nature	I2a	all,eur,eurasia	capture
BUK038	C0_2_2_2_2_2_1_2_1_2	1350	51.1398	1.3	gretzinger_2022_nature	I1~	all,eur,eurasia	capture
BUK039	C0_2_2_2_2_2_2_1_2_1_2	1470	51.1398	1.3	gretzinger_2022_nature	-	all,eur,eurasia	capture
BUK040	C0_2_2_2_2_2_2_1_2_1_2	1350	51.1398	1.3	gretzinger_2022_nature	R1b	all,eur,eurasia	capture
BUK041	C0_2_2_2_2_2_2_1_2_2_2_1	1350	51.1398	1.3	gretzinger_2022_nature	-	all,eur,eurasia	capture
BUK044	NA	1350	51.1398	1.3	gretzinger_2022_nature	-	all,eur,eurasia	capture
BUK045	C0_2_2_2_2_2_2_1_2_1_2	1350	51.1398	1.3	gretzinger_2022_nature	-	all,eur,eurasia	capture
BUK046	C0_2_2_2_2_2_1_2_2_1_1	1350	51.1398	1.3	gretzinger_2022_nature	-	all,eur,eurasia	capture
BUK047	C0_2_2_2_2_2_2_1_2_2_2_1	1350	51.1398	1.3	gretzinger_2022_nature	-	all,eur,eurasia	capture
BUK049	C0_2_2_2_2_2_1_2_1_2	1350	51.1398	1.3	gretzinger_2022_nature	R1b	all,eur,eurasia	capture
BUK050	C0_2_2_2_2_2_2_1_2_1_2	1350	51.1398	1.3	gretzinger_2022_nature	-	all,eur,eurasia	capture
BUK052	C0_2_2_2_2_2_2_1_2_1_2	1350	51.1398	1.3	gretzinger_2022_nature	I1~	all,eur,eurasia	capture
BUK053	C0_2_2_2_2_2_2_1_2_2_2_1	1350	51.1398	1.3	gretzinger_2022_nature	I2a	all,eur,eurasia	capture
BUK055	C0_2_2_2_2_1_2_2_2_1_2	1350	51.1398	1.3	gretzinger_2022_nature	R1b	all,eur,eurasia	capture
BUK056	C0_2_2_2_2_2_2_1_1_2	1350	51.1398	1.3	gretzinger_2022_nature	-	all,eur,eurasia	capture
BUK057	C0_2_2_2_2_2_1_2_1_1	1350	51.1398	1.3	gretzinger_2022_nature	-	all,eur,eurasia	capture
BUK058	C0_2_2_2_2_1_2_2_2_1_2	1350	51.1398	1.3	gretzinger_2022_nature	-	all,eur,eurasia	capture
BUK062	C0_2_2_2_2_2_2_1_2_1_2	1350	51.1398	1.3	gretzinger_2022_nature	-	all,eur,eurasia	capture
BUK064	C0_2_2_2_2_2_2_1_2_2_2_2_2	1350	51.1398	1.3	gretzinger_2022_nature	R1b	all,eur,eurasia	capture
BUK067	C0_2_2_2_2_2_2_1_2_2_2_1	1350	51.1398	1.3	gretzinger_2022_nature	-	all,eur,eurasia	capture
BUK071	C0_2_1_1_2_1_1_1	1350	51.1398	1.3	gretzinger_2022_nature	-	all,eur,eurasia	capture
BUK073	C0_2_2_2_2_2_2_1_2_1_2	1350	51.1398	1.3	gretzinger_2022_nature	I1a	all,eur,eurasia	capture
Ballynahatty	C0_1_2_1_2_2_2_2	5132	54.54	-5.96	cassidy_2015_pnas	-	all,eur,eurasia	sg
Bar31	C0_1_2_2_1_2_2_1	8279	40.3	29.61	hofmanova_2016_pnas	G2a	all,eur,eurasia	sg
Bar8	C0_1_2_2_1_1_2_2	8071	40.3	29.61	hofmanova_2016_pnas	-	all,eur,eurasia	sg
Bichon	C0_1_1_2_2_2	13665	47.1	6.87	jones_2015_natComm	I2	all,eur,eurasia	sg
Bon001	C0_2_1_1_1_2_2_2_2	10032	37.75	32.86	kilinc_2016_currBiol	G2a	all,eur,eurasia	sg
Bon002	C0_1_2_2_1_1_2_2	10078	37.75	32.86	kilinc_2016_currBiol	-	all,eur,eurasia	sg
Bon004	C0_2_1_1_1_2_1_2	10076	37.75	32.86	kilinc_2016_currBiol	G2a	all,eur,eurasia	sg
BurnGround_sg	C0_1_2_1_2_2_2_2	5770	51.84	-1.85	brace_2019_natEcoEvol	I2	all,eur,eurasia	sg
CAH005	C0_2_2_1_2_2_2_1_1	4349	50.3731	13.37	papac_2021_sciadv	R1a	all,eur,eurasia	capture
CAH010	C0_2_2_1_2_1_2_1	4275	50.3731	13.37	papac_2021_sciadv	-	all,eur,eurasia	capture
CAK530	C0_1_2_1_2_2_2_2	4709	54.0586	-8.38	cassidy_2020_nature	-	all,eur,eurasia	sg
CAK531	C0_1_2_1_2_1_2_1	4703	54.0586	-8.38	cassidy_2020_nature	-	all,eur,eurasia	sg
CAK532	C0_1_2_1_2_2_2_2	4903	54.0586	-8.38	cassidy_2020_nature	-	all,eur,eurasia	sg
CAK533	C0_1_2_1_2_2_2_2	4945	54.0586	-8.38	cassidy_2020_nature	-	all,eur,eurasia	sg
CAK68	C0_1_2_1_2_2_2_2	4601	54.0586	-8.38	cassidy_2020_nature	-	all,eur,eurasia	sg
CAM001	C0_2_1_1_2_2_1_1	2613	43.4134	11.07	posth_2021_sciAdv	R1b	all,eur,eurasia	capture
CAM002	C0_2_2_2_2_1_2_2_1_1	2595	43.4134	11.07	posth_2021_sciAdv	G2a	all,eur,eurasia	capture
CAM003	NA	2607	43.4134	11.07	posth_2021_sciAdv	G2a	all	capture
CB13	C0_1_2_1_1_2	7348	41.37	1.89	olalde_2015_mbe	-	all,eur,eurasia	sg
CBV95	C0_2_2_1_2_2_2_1_2_2	4463	49.36	3.46	brunel_2020_pnas	R1b	all,eur,eurasia	sg
CGG011889	C0_2_2_1_1_2_2_2_1_1	2028	55.6391	12.4158	mcColl_2025_nature	-	all,eur,eurasia	sg
CGG016034	C0_2_2_1_1_1_2_2	1874	57.403	9.88	mcColl_2025_nature	I2a	all,eur,eurasia	sg
CGG017609	C0_2_2_1_1_1_1_1_2_2	1232	55.019	12.43	mcColl_2025_nature	I2a	all,eur,eurasia	sg
CGG017610	C0_2_2_2_2_2_1_2_2_2_2_2	2256	54.89	11.65	mcColl_2025_nature	I1a	all,eur,eurasia	sg
CGG017681	C0_2_1_2_1_2_1_2_1	1622	44.7558	33.891	mcColl_2025_nature	-	all,eur,eurasia	sg
CGG017682	C0_2_1_2_1_2_1_2_1	1400	44.7558	33.891	mcColl_2025_nature	R1a	all,eur,eurasia	sg
CGG017683	C0_2_1_2_1_2_1_2_1	1400	44.7558	33.891	mcColl_2025_nature	G2a	all,eur,eurasia	sg
CGG017685	C0_2_1_2_2_1_2_2_2	1809	54.903	23.8404	mcColl_2025_nature	G2a	all,eur,eurasia	sg
CGG017687	C0_2_2_2_2_2_2_2_2_2_1	411	55.7287	25.5309	mcColl_2025_nature	-	all,eur,eurasia	sg
CGG017688	C0_2_2_2_2_2_2_2_2_1	1874	55.9827	23.1046	mcColl_2025_nature	-	all,eur,eurasia	sg
CGG017690	C0_2_2_2_2_2_2_2_2_2_1	1459	55.7438	24.228	mcColl_2025_nature	N1	all,eur,eurasia	sg
CGG017691	C0_2_2_2_2_2_2_2_2_2_1	1471	55.5198	23.6632	mcColl_2025_nature	N1	all,eur,eurasia	sg
CGG017692	C0_2_2_2_2_2_2_2_2_2_1	1622	55.2602	23.4453	mcColl_2025_nature	-	all,eur,eurasia	sg
CGG017694	C0_2_2_2_2_2_2_2_2_1	1196	55.8501	22.6298	mcColl_2025_nature	N1	all,eur,eurasia	sg
CGG018558	C0_2_1_1_2_1_2_1	1154	39.647	-8.4162	mcColl_2025_nature	R1b	all,eur,eurasia	sg
CGG018559	C0_2_1_1_2_1_2_1	1179	39.647	-8.4162	mcColl_2025_nature	J1a	all,eur,eurasia	sg
CGG018914	C0_2_2_2_2_1_1_2_1_2_1	1886	58.94	-2.848	mcColl_2025_nature	-	all,eur,eurasia	sg
CGG018915	C0_2_2_2_2_1_2_2_2_1_1	1910	58.94	-2.848	mcColl_2025_nature	R1b	all,eur,eurasia	sg
CGG018916	C0_2_2_1_1_2_2_2_2	2234	56.262	10.313	mcColl_2025_nature	-	all,eur,eurasia	sg
CGG018917	C0_2_1_2_1_2_2_1	1290	48.305	17.518	mcColl_2025_nature	-	all,eur,eurasia	sg
CGG018918	C0_2_1_2_2_2_2_2_1	1075	48.305	17.518	mcColl_2025_nature	-	all,eur,eurasia	sg
CGG018923	C0_2_1_2_1_2_2_1	1075	48.305	17.518	mcColl_2025_nature	E1b	all,eur,eurasia	sg
CGG018924	NA	1075	48.305	17.518	mcColl_2025_nature	-	all,eur,eurasia	sg
CGG018926	C0_2_1_2_2_2_2_2_1	1075	48.305	17.518	mcColl_2025_nature	-	all,eur,eurasia	sg
CGG018927	C0_2_1_2_1_2_2_1	1075	48.305	17.518	mcColl_2025_nature	-	all,eur,eurasia	sg
CGG019090	C0_2_2_1_1_1_1_2_2	1663	55.652	12.241	mcColl_2025_nature	I1a	all,eur,eurasia	sg
CGG019091	C0_2_2_1_1_2_2_2_2	1663	55.652	12.241	mcColl_2025_nature	R1b	all,eur,eurasia	sg
CGG019200	C0_2_2_1_1_1_2_2	1600	56.0532	9.93298	mcColl_2025_nature	R1b	all,eur,eurasia	sg
CGG019201	C0_2_2_1_1_1_2_2	2014	56.049	9.852	mcColl_2025_nature	I2a	all,eur,eurasia	sg
CGG019202	C0_2_2_1_1_1_2_2	1944	56.049	9.852	mcColl_2025_nature	I2a	all,eur,eurasia	sg
CGG019203	C0_2_2_1_1_1_2_1	1971	56.049	9.852	mcColl_2025_nature	R1a	all,eur,eurasia	sg
CGG019204	C0_2_2_1_1_1_2_2	1996	56.049	9.852	mcColl_2025_nature	R1a	all,eur,eurasia	sg
CGG019205	C0_2_2_1_1_1_2_2	1915	56.049	9.852	mcColl_2025_nature	R1b	all,eur,eurasia	sg
CGG019206	C0_2_2_1_1_1_2_2	1964	56.049	9.852	mcColl_2025_nature	R1a	all,eur,eurasia	sg
CGG019208	C0_2_2_1_1_1_2_2	2072	56.049	9.852	mcColl_2025_nature	R1a	all,eur,eurasia	sg
CGG019209	C0_2_2_1_1_1_2_2	1937	56.049	9.852	mcColl_2025_nature	R1b	all,eur,eurasia	sg
CGG019210	C0_2_2_1_1_1_2_2	1918	56.049	9.852	mcColl_2025_nature	I1a	all,eur,eurasia	sg
CGG019211	C0_2_2_1_1_1_2_2	2014	56.049	9.852	mcColl_2025_nature	I2a	all,eur,eurasia	sg
CGG019212	C0_2_2_1_1_1_2_2	1910	56.049	9.852	mcColl_2025_nature	I2a	all,eur,eurasia	sg
CGG019213	C0_2_2_1_1_1_2_2	1600	56.0532	9.93298	mcColl_2025_nature	-	all,eur,eurasia	sg
CGG019214	C0_2_2_1_1_1_2_2	1909	56.049	9.852	mcColl_2025_nature	R1a	all,eur,eurasia	sg
CGG019215	C0_2_2_1_1_1_2_2	1834	56.049	9.852	mcColl_2025_nature	R1b	all,eur,eurasia	sg
CGG019216	C0_2_2_1_1_1_2_2	1936	56.049	9.852	mcColl_2025_nature	I1a	all,eur,eurasia	sg
CGG019338	C0_2_2_2_2_2_2_2_2_2_2	1471	62.949	22.418	mcColl_2025_nature	-	all,eur,eurasia	sg
CGG019380	C0_2_1_2_2_2_2_1_2	1132	43.716	13.099	mcColl_2025_nature	-	all,eur,eurasia	sg
CGG019437	C0_2_2_1_1_2_2_2_1_2	1765	55.813	12.0811	mcColl_2025_nature	-	all,eur,eurasia	sg
CGG019438	C0_2_2_1_1_2_2_2_1_1	1670	55.813	12.0811	mcColl_2025_nature	-	all,eur,eurasia	sg
CGG019442	C0_2_2_1_1_2_2_1	1875	55.813	12.0811	mcColl_2025_nature	R1b	all,eur,eurasia	sg
CGG019645	C0_2_2_1_1_1_2_2	2114	55.74	10.94	mcColl_2025_nature	I1a	all,eur,eurasia	sg
CGG019689	C0_2_2_2_2_2_1_1_1_2	1067	55.232	12.065	mcColl_2025_nature	R1b	all,eur,eurasia	sg
CGG020723	C0_2_2_2_2_1_1_2_1_2_2_2_2	1861	51.76	-2.254	mcColl_2025_nature	R1b	all,eur,eurasia	sg
CGG020724	C0_2_2_2_2_1_1_2_1_2_1	1664	51.76	-2.254	mcColl_2025_nature	G2a	all,eur,eurasia	sg
CGG021421	C0_2_2_1_1_2_1_1	2736	55.57	11.25	mcColl_2025_nature	-	all,eur,eurasia	sg
CGG021451	C0_2_1_2_1_1_1_2	1665	43.2089	44.8204	mcColl_2025_nature	R1b	all,eur,eurasia	sg
CGG021458	NA	1671	56.2387	53.6407	mcColl_2025_nature	-	all,eurasia	sg
CGG021459	NA	1660	56.0567	54.0268	mcColl_2025_nature	N1	all,eurasia	sg
CGG021460	NA	1655	56.0567	54.0268	mcColl_2025_nature	N1	all,eurasia	sg
CGG021461	NA	1662	56.0567	54.0268	mcColl_2025_nature	N1	all,eurasia	sg
CGG021462	NA	1601	53.631	33.3756	mcColl_2025_nature	N1	all,eurasia	sg
CGG021463	NA	1680	56.0567	54.0268	mcColl_2025_nature	-	all,eurasia	sg
CGG021464	NA	1652	56.39	53.2095	mcColl_2025_nature	R1a	all,eurasia	sg
CGG021472	C0_2_1_2_2_2_1_1	2237	44.6123	33.4903	mcColl_2025_nature	-	all,eur,eurasia	sg
CGG021473	C0_2_1_1_2_2_2_2_1	2350	44.6123	33.4903	mcColl_2025_nature	E1b	all,eur,eurasia	sg
CGG021474	C0_2_1_2_1_2_1_2_1	2350	44.6123	33.4903	mcColl_2025_nature	-	all,eur,eurasia	sg
CGG021475	C0_2_1_2_2_2_1_2_1	2350	44.6123	33.4903	mcColl_2025_nature	E1b	all,eur,eurasia	sg
CGG021476	C0_2_1_2_1_2_1_2_1	2350	44.6123	33.4903	mcColl_2025_nature	-	all,eur,eurasia	sg
CGG021493	NA	2234	51.5333	94.2738	mcColl_2025_nature	-	all,eurasia	sg
CGG021494	NA	2234	51.5333	94.2738	mcColl_2025_nature	-	all,eurasia	sg
CGG021496	NA	2234	51.5333	94.2738	mcColl_2025_nature	R1a	all,eurasia	sg
CGG021497	NA	2234	51.5333	94.2738	mcColl_2025_nature	-	all,eurasia	sg
CGG021499	NA	2230	51.5333	94.2738	mcColl_2025_nature	-	all,eurasia	sg
CGG021500	NA	2230	51.5333	94.2738	mcColl_2025_nature	R1a	all,eurasia	sg
CGG021502	NA	2230	51.5333	94.2738	mcColl_2025_nature	-	all,eurasia	sg
CGG021503	NA	2230	51.5333	94.2738	mcColl_2025_nature	-	all,eurasia	sg
CGG021735	C0_2_2_2_2_1_1_2_1_2_2_1	2269	50.5314	13.8112	mcColl_2025_nature	R1b	all,eur,eurasia	sg
CGG021736	C0_2_2_2_2_1_2_2_1_2_1	2240	50.5314	13.8112	mcColl_2025_nature	R1b	all,eur,eurasia	sg
CGG021779	C0_2_1_2_2_1_2_2_2	2900	41.7593	44.7728	mcColl_2025_nature	I2a	all,eur,eurasia	sg
CGG021839	C0_2_2_2_2_1_2_2_1_1	2234	50.5314	13.8112	mcColl_2025_nature	R1b	all,eur,eurasia	sg
CGG021846	C0_2_2_2_2_1_2_2_1_2_1	2240	50.5314	13.8112	mcColl_2025_nature	R1b	all,eur,eurasia	sg
CGG021890	C0_2_2_2_2_1_2_2_1_2_1	2575	50.51	14.05	mcColl_2025_nature	R1b	all,eur,eurasia	sg
CGG021896	C0_2_1_1_2_1_1_1	1650	46.0648	19.2716	mcColl_2025_nature	-	all,eur,eurasia	sg
CGG021897	C0_2_2_2_2_2_1_2_2_1_2_1	1650	46.0648	19.2716	mcColl_2025_nature	E1b	all,eur,eurasia	sg
CGG021898	C0_2_1_1_2_2_2_2_1	1650	46.0648	19.2716	mcColl_2025_nature	-	all,eur,eurasia	sg
CGG021899	C0_2_1_1_2_2_2_2_1	1650	46.0648	19.2716	mcColl_2025_nature	I2a	all,eur,eurasia	sg
CGG021908	C0_2_2_2_2_2_1_2_2_1_2_1	1680	46.0648	19.2716	mcColl_2025_nature	Q1	all,eur,eurasia	sg
CGG021909	C0_2_1_2_1_2_2_2_1	1680	46.0648	19.2716	mcColl_2025_nature	R1a	all,eur,eurasia	sg
CGG021912	C0_2_1_2_2_2_2_2_1	1662	46.0648	19.2716	mcColl_2025_nature	J1a	all,eur,eurasia	sg
CGG021913	C0_2_1_2_1_2_2_2_1	1675	46.0648	19.2716	mcColl_2025_nature	R1a	all,eur,eurasia	sg
CGG021916	C0_2_1_1_2_1_1_1	1650	46.0648	19.2716	mcColl_2025_nature	-	all,eur,eurasia	sg
CGG021917	C0_2_2_2_2_2_1_2_2_1_2_1	1650	46.0648	19.2716	mcColl_2025_nature	Q1	all,eur,eurasia	sg
CGG021918	C0_2_2_2_2_2_1_1_1_1	1228	46.0648	19.2716	mcColl_2025_nature	E1b	all,eur,eurasia	sg
CGG021922	C0_2_2_2_2_2_1_2_2_1_2_1	1809	46.0648	19.2716	mcColl_2025_nature	R1a	all,eur,eurasia	sg
CGG021924	C0_2_2_2_2_2_1_2_2_1_2_1	1782	46.0648	19.2716	mcColl_2025_nature	J2b	all,eur,eurasia	sg
CGG021931	C0_2_2_2_2_1_2_2_2_1_2	1849	48.0519	17.1448	mcColl_2025_nature	R1b	all,eur,eurasia	sg
CGG021935	C0_2_1_1_2_1_2_2_2	1715	48.0519	17.1448	mcColl_2025_nature	E1b	all,eur,eurasia	sg
CGG021948	C0_2_2_2_2_2_2_1_2_2_2_2_1	1461	49.1775	16.812	mcColl_2025_nature	-	all,eur,eurasia	sg
CGG021956	C0_2_2_2_2_2_1_2_2_2_2_2	1461	49.1775	16.812	mcColl_2025_nature	-	all,eur,eurasia	sg
CGG021963	C0_2_2_1_1_1_1_1_2_2	1463	49.1775	16.812	mcColl_2025_nature	-	all,eur,eurasia	sg
CGG021972	C0_2_1_2_2_2_2_1_2	1463	49.1775	16.812	mcColl_2025_nature	-	all,eur,eurasia	sg
CGG021981	C0_2_2_2_2_2_2_1_2_2_2_1	1461	48.8388	17.0698	mcColl_2025_nature	R1b	all,eur,eurasia	sg
CGG021991	C0_2_2_2_2_2_1_2_2_1_2_2	1502	48.8388	17.0698	mcColl_2025_nature	-	all,eur,eurasia	sg
CGG021996	C0_2_1_2_1_1_1_1	1600	43.3349	43.7116	mcColl_2025_nature	G2a	all,eur,eurasia	sg
CGG022000	C0_2_1_2_1_2_2_2_1	1600	43.3349	43.7116	mcColl_2025_nature	-	all,eur,eurasia	sg
CGG022002	C0_2_1_2_1_1_1_1	1600	43.3349	43.7116	mcColl_2025_nature	G2a	all,eur,eurasia	sg
CGG022003	C0_2_1_2_1_1_1_1	1600	43.3349	43.7116	mcColl_2025_nature	R1b	all,eur,eurasia	sg
CGG022004	C0_2_1_2_1_1_1_1	1600	43.3349	43.7116	mcColl_2025_nature	J1a	all,eur,eurasia	sg
CGG022005	C0_2_1_2_1_1_1_1	1600	43.3349	43.7116	mcColl_2025_nature	R1b	all,eur,eurasia	sg
CGG022026	C0_1_2_2_2_2_1_1_2	1226	40.3749	-3.57921	mcColl_2025_nature	G2a	all,eur,eurasia	sg
CGG022028	C0_2_1_1_2_1_2_1	1231	40.4082	-3.50688	mcColl_2025_nature	C1	all,eur,eurasia	sg
CGG022031	C0_2_1_2_2_2_2_1_2	1293	40.4082	-3.50688	mcColl_2025_nature	-	all,eur,eurasia	sg
CGG022041	C0_2_1_1_2_1_2_1	1667	39.8754	4.12444	mcColl_2025_nature	-	all,eur,eurasia	sg
CGG022051	C0_2_1_1_2_1_2_1	1473	40.3836	-3.56995	mcColl_2025_nature	R1b	all,eur,eurasia	sg
CGG022052	C0_2_1_2_2_2_2_1_2	1233	40.3836	-3.56995	mcColl_2025_nature	R1b	all,eur,eurasia	sg
CGG022053	C0_2_1_1_2_1_1_1	1327	40.3836	-3.56995	mcColl_2025_nature	I1	all,eur,eurasia	sg
CGG022099	C0_2_2_1_1_2_2_2_1_1	1968	54.732	11.986	mcColl_2025_nature	-	all,eur,eurasia	sg
CGG022103	C0_2_2_1_1_2_2_2_1_2	2238	55.62	11.26	mcColl_2025_nature	-	all,eur,eurasia	sg
CGG022417	C0_2_2_2_2_1_1_2_1_2_2_1	2402	49.3914	3.39473	mcColl_2025_nature	R1b	all,eur,eurasia	sg
CGG022418	C0_2_2_2_2_1_1_2_1_2_2_1	2415	49.3914	3.39473	mcColl_2025_nature	R1b	all,eur,eurasia	sg
CGG022419	C0_2_2_2_2_1_2_2_1_2_1	2385	49.3914	3.39473	mcColl_2025_nature	R1b	all,eur,eurasia	sg
CGG022420	C0_2_2_2_2_1_2_2_1_2_1	2523	49.3914	3.39473	mcColl_2025_nature	-	all,eur,eurasia	sg
CGG022421	C0_2_2_2_2_1_1_2_1_2_2_1	2406	49.3914	3.39473	mcColl_2025_nature	R1b	all,eur,eurasia	sg
CGG022425	C0_2_2_2_2_1_1_2_1_2_2_1	2525	49.3914	3.39473	mcColl_2025_nature	I2a	all,eur,eurasia	sg
CGG022427	C0_2_2_2_2_1_1_2_1_2_2_1	2415	49.3914	3.39473	mcColl_2025_nature	R1b	all,eur,eurasia	sg
CGG022428	C0_2_2_2_2_1_1_2_1_2_2_1	2415	49.3914	3.39473	mcColl_2025_nature	-	all,eur,eurasia	sg
CGG022429	C0_2_2_2_2_1_1_2_1_2_2_1	2390	49.3914	3.39473	mcColl_2025_nature	-	all,eur,eurasia	sg
CGG022431	C0_2_2_2_2_1_1_2_1_2_2_1	2511	49.3914	3.39473	mcColl_2025_nature	R1b	all,eur,eurasia	sg
CGG022432	C0_2_2_2_2_1_2_2_1_2_1	2385	49.3914	3.39473	mcColl_2025_nature	-	all,eur,eurasia	sg
CGG022433	C0_2_2_2_2_1_1_2_1_2_2_1	2528	49.3914	3.39473	mcColl_2025_nature	R1a	all,eur,eurasia	sg
CGG022434	C0_2_2_2_2_1_1_2_1_2_2_1	2385	49.3914	3.39473	mcColl_2025_nature	R1b	all,eur,eurasia	sg
CGG022435	C0_2_2_2_2_1_2_2_2_1_2	2530	49.3914	3.39473	mcColl_2025_nature	-	all,eur,eurasia	sg
CGG022437	C0_2_2_2_2_1_1_2_1_2_2_1	2385	49.3914	3.39473	mcColl_2025_nature	-	all,eur,eurasia	sg
CGG022438	C0_2_2_2_2_1_1_2_1_2_2_1	2400	49.3914	3.39473	mcColl_2025_nature	I2a	all,eur,eurasia	sg
CGG022440	C0_2_2_2_2_1_1_2_1_2_2_1	2386	49.3914	3.39473	mcColl_2025_nature	-	all,eur,eurasia	sg
CGG022441	C0_2_1_1_2_1_1_1	2343	49.3914	3.39473	mcColl_2025_nature	R1b	all,eur,eurasia	sg
CGG022442	C0_2_2_2_2_1_1_2_1_2_2_1	2355	49.3914	3.39473	mcColl_2025_nature	-	all,eur,eurasia	sg
CGG022443	C0_2_2_2_2_1_1_2_1_2_2_1	2386	49.3914	3.39473	mcColl_2025_nature	I2a	all,eur,eurasia	sg
CGG022444	C0_2_2_2_2_1_1_2_1_2_2_1	2390	49.3914	3.39473	mcColl_2025_nature	-	all,eur,eurasia	sg
CGG022445	C0_2_2_2_2_1_1_2_1_2_2_1	2482	49.3914	3.39473	mcColl_2025_nature	R1b	all,eur,eurasia	sg
CGG022447	C0_2_2_2_2_1_2_2_2_1_2	2385	49.3914	3.39473	mcColl_2025_nature	R1b	all,eur,eurasia	sg
CGG022451	C0_2_2_2_2_1_2_2_1_2_1	2385	49.3914	3.39473	mcColl_2025_nature	G2a	all,eur,eurasia	sg
CGG022452	C0_2_2_2_2_1_2_2_1_2_1	2401	49.3914	3.39473	mcColl_2025_nature	-	all,eur,eurasia	sg
CGG022453	C0_2_2_2_2_1_2_2_1_2_1	2526	49.3914	3.39473	mcColl_2025_nature	-	all,eur,eurasia	sg
CGG022454	C0_2_2_2_2_1_2_2_1_2_1	2299	49.3914	3.39473	mcColl_2025_nature	-	all,eur,eurasia	sg
CGG022455	C0_2_2_2_2_1_2_2_1_1	2299	49.3914	3.39473	mcColl_2025_nature	R1b	all,eur,eurasia	sg
CGG022456	C0_2_2_2_2_1_1_2_1_2_2_1	2390	49.3914	3.39473	mcColl_2025_nature	R1b	all,eur,eurasia	sg
CGG022457	C0_2_2_2_2_1_1_2_1_2_2_1	2380	49.3914	3.39473	mcColl_2025_nature	R1b	all,eur,eurasia	sg
CGG022458	C0_2_2_2_2_1_1_2_1_2_2_1	2425	49.3914	3.39473	mcColl_2025_nature	R1b	all,eur,eurasia	sg
CGG022459	C0_2_2_2_2_1_2_2_1_2_1	2425	49.3914	3.39473	mcColl_2025_nature	-	all,eur,eurasia	sg
CGG022460	C0_2_2_2_2_1_1_2_1_2_1	1550	49.3914	3.39473	mcColl_2025_nature	-	all,eur,eurasia	sg
CGG022461	C0_2_2_2_2_1_1_2_1_2_2_1	2390	49.3914	3.39473	mcColl_2025_nature	-	all,eur,eurasia	sg
CGG022463	C0_2_2_2_2_1_1_2_1_2_2_1	2536	49.3914	3.39473	mcColl_2025_nature	R1b	all,eur,eurasia	sg
CGG022464	NA	2250	49.3914	3.39473	mcColl_2025_nature	R1b	all,eur,eurasia	sg
CGG023270	C0_2_2_1_1_2_2_2_1_2	2551	57.346	10.027	mcColl_2025_nature	I2a	all,eur,eurasia	sg
CGG023272	C0_2_2_1_1_1_1_1_2_2	1998	NA	NA	mcColl_2025_nature	-	all,eur,eurasia	sg
CGG023274	C0_2_2_1_1_1_2_2	2243	57.478	10.216	mcColl_2025_nature	R1b	all,eur,eurasia	sg
CGG023310	C0_2_2_2_2_1_2_2_1_2_1	2600	47.902	4.543	mcColl_2025_nature	-	all,eur,eurasia	sg
CGG023626	C0_2_2_2_2_1_2_2_1_2_1	2155	47.8992	4.53713	mcColl_2025_nature	-	all,eur,eurasia	sg
CGG023627	C0_2_2_2_2_1_2_2_1_2_1	2155	47.8991	4.5372	mcColl_2025_nature	-	all,eur,eurasia	sg
CGG023628	C0_2_2_2_2_1_2_2_1_1	2155	47.8991	4.5372	mcColl_2025_nature	G2a	all,eur,eurasia	sg
CGG023630	C0_2_1_1_2_1_1_2	1400	47.9072	4.53195	mcColl_2025_nature	R1b	all,eur,eurasia	sg
CGG023634	C0_2_2_2_2_1_1_2_1_2_1	2530	47.902	4.54248	mcColl_2025_nature	R1b	all,eur,eurasia	sg
CGG023637	C0_2_2_2_2_1_2_2_1_2_1	2522	47.8787	4.52148	mcColl_2025_nature	R1b	all,eur,eurasia	sg
CGG023644	C0_2_1_1_2_1_1_2	2525	47.8285	4.60164	mcColl_2025_nature	G2a	all,eur,eurasia	sg
CGG023647	C0_2_2_2_2_1_2_2_1_2_1	2480	47.8506	4.66946	mcColl_2025_nature	R1b	all,eur,eurasia	sg
CGG023648	C0_2_1_1_2_1_1_1	2525	47.8505	4.67224	mcColl_2025_nature	-	all,eur,eurasia	sg
CGG023651	C0_2_1_1_2_1_2_1	2493	47.7898	4.6216	mcColl_2025_nature	-	all,eur,eurasia	sg
CGG023653	C0_2_2_2_2_1_2_2_1_1	2512	47.8052	4.35899	mcColl_2025_nature	-	all,eur,eurasia	sg
CGG023656	C0_2_2_2_2_2_1_2_2_1_2_2	1235	46.9431	5.85532	mcColl_2025_nature	E1b	all,eur,eurasia	sg
CGG023657	C0_2_1_1_2_1_1_1	1232	46.9431	5.85532	mcColl_2025_nature	R1b	all,eur,eurasia	sg
CGG023658	C0_2_1_1_2_1_1_2	1352	46.9431	5.85532	mcColl_2025_nature	R1b	all,eur,eurasia	sg
CGG023659	C0_2_2_2_2_1_2_2_1_2_2	2526	46.9434	5.85255	mcColl_2025_nature	-	all,eur,eurasia	sg
CGG023662	C0_2_2_2_2_1_2_2_1_2_1	2480	46.8719	5.85044	mcColl_2025_nature	-	all,eur,eurasia	sg
CGG023668	C0_2_2_2_2_1_2_2_1_1	2480	46.8721	5.84393	mcColl_2025_nature	-	all,eur,eurasia	sg
CGG023669	C0_2_1_1_2_1_1_2	2375	46.8719	5.85044	mcColl_2025_nature	-	all,eur,eurasia	sg
CGG023672	C0_2_2_2_2_1_2_1_2_2	2480	46.8934	5.83515	mcColl_2025_nature	-	all,eur,eurasia	sg
CGG023673	C0_2_2_2_2_2_1_2_2_1_2_2	621	46.903	5.83762	mcColl_2025_nature	-	all,eur,eurasia	sg
CGG023674	C0_2_2_2_2_1_1_1_1	3812	46.8984	5.83554	mcColl_2025_nature	R1b	all,eur,eurasia	sg
CGG023676	C0_2_2_2_2_1_2_2_1_2_2	2480	46.8994	5.8403	mcColl_2025_nature	-	all,eur,eurasia	sg
CGG023677	C0_2_2_2_2_1_1_2_2_2_2	2647	46.8994	5.84031	mcColl_2025_nature	-	all,eur,eurasia	sg
CGG023678	NA	2480	46.8934	5.83515	mcColl_2025_nature	I2a	all,eur,eurasia	sg
CGG023679	C0_2_2_2_2_1_2_2_1_1	2480	46.8934	5.83515	mcColl_2025_nature	-	all,eur,eurasia	sg
CGG023681	C0_1_2_2_2_1_2_2	5446	46.8786	5.84707	mcColl_2025_nature	-	all,eur,eurasia	sg
CGG023685	C0_2_1_1_2_2_1_2	2604	46.903	5.83762	mcColl_2025_nature	R1b	all,eur,eurasia	sg
CGG023687	C0_2_2_2_2_1_2_2_1_2_2	2480	46.879	5.84054	mcColl_2025_nature	I2a	all,eur,eurasia	sg
CGG023690	C0_2_2_2_2_1_2_2_1_2_2	2480	46.8719	5.85045	mcColl_2025_nature	G2a	all,eur,eurasia	sg
CGG023691	C0_2_2_2_2_1_2_2_1_2_2	2525	46.8798	5.8397	mcColl_2025_nature	I2a	all,eur,eurasia	sg
CGG023692	C0_2_2_2_2_1_2_2_1_2_2	2525	46.8792	5.84265	mcColl_2025_nature	I2a	all,eur,eurasia	sg
CGG023693	C0_2_2_2_2_1_2_2_1_2_1	2480	46.879	5.84275	mcColl_2025_nature	R1b	all,eur,eurasia	sg
CGG023698	C0_2_2_2_2_1_2_2_1_2_2	2480	46.8968	5.83719	mcColl_2025_nature	I2a	all,eur,eurasia	sg
CGG023699	C0_2_1_1_2_2_1_2	2525	46.903	5.83762	mcColl_2025_nature	R1b	all,eur,eurasia	sg
CGG023702	C0_2_2_2_2_1_2_2_1_2_2	2480	46.8994	5.84031	mcColl_2025_nature	R1b	all,eur,eurasia	sg
CGG023703	C0_2_1_1_2_1_1_2	2480	46.8719	5.85045	mcColl_2025_nature	-	all,eur,eurasia	sg
CGG023706	C0_2_2_2_2_1_2_2_1_2_1	2480	46.8936	5.83654	mcColl_2025_nature	R1b	all,eur,eurasia	sg
CGG023708	C0_2_2_2_2_1_1_1_1	2480	46.8719	5.85044	mcColl_2025_nature	R1b	all,eur,eurasia	sg
CGG023709	NA	2480	46.8719	5.85045	mcColl_2025_nature	I2a	all,eur,eurasia	sg
CGG023710	C0_2_2_2_2_1_1_1_1	3750	46.8738	5.8533	mcColl_2025_nature	R1b	all,eur,eurasia	sg
CGG023712	C0_2_1_1_2_2_1_2	2480	46.8938	5.8366	mcColl_2025_nature	G2a	all,eur,eurasia	sg
CGG023714	C0_2_2_2_2_1_2_2_1_2_1	2525	46.8785	5.84128	mcColl_2025_nature	R1b	all,eur,eurasia	sg
CGG023715	C0_2_2_2_2_2_1_2_2_1_2_2	1323	46.9431	5.85532	mcColl_2025_nature	J1a	all,eur,eurasia	sg
CGG023717	C0_2_2_2_2_1_2_2_1_2_2	2480	46.8719	5.85045	mcColl_2025_nature	-	all,eur,eurasia	sg
CGG023718	C0_2_2_2_2_1_1_1_1	2480	46.8813	5.83945	mcColl_2025_nature	-	all,eur,eurasia	sg
CGG023720	C0_2_1_1_2_1_1_2	2525	46.9073	5.81073	mcColl_2025_nature	R1b	all,eur,eurasia	sg
CGG023721	C0_2_2_2_2_1_1_1_1	3574	46.9504	5.90244	mcColl_2025_nature	-	all,eur,eurasia	sg
CGG023722	C0_2_1_1_2_1_1_2	1319	46.9431	5.85532	mcColl_2025_nature	E1b	all,eur,eurasia	sg
CGG023723	C0_2_2_2_2_1_2_2_1_2_2	2480	46.8994	5.8403	mcColl_2025_nature	I2a	all,eur,eurasia	sg
CGG023724	C0_2_2_2_2_1_2_2_1_2_2	2525	46.8776	5.84677	mcColl_2025_nature	G2a	all,eur,eurasia	sg
CGG023725	C0_2_2_2_2_2_1_2_2_2_2_2	1248	46.9431	5.85532	mcColl_2025_nature	R1b	all,eur,eurasia	sg
CGG023734	C0_2_2_2_2_1_2_2_1_2_1	2609	49.1744	7.20865	mcColl_2025_nature	-	all,eur,eurasia	sg
CGG023735	C0_2_2_2_2_1_2_2_2_1_2	2550	49.1744	7.20865	mcColl_2025_nature	R1b	all,eur,eurasia	sg
CGG024143	C0_2_1_2_2_1_1_1	2300	63.151	22.178	mcColl_2025_nature	-	all,eur,eurasia	sg
CGG024144	C0_2_2_1_1_1_1_1_1	1650	56.505	16.429	mcColl_2025_nature	-	all,eur,eurasia	sg
CGG024145	C0_2_2_1_1_1_1_2_2	1850	56.806	16.73	mcColl_2025_nature	I1a	all,eur,eurasia	sg
CGG024146	C0_2_2_1_1_1_1_2_2	1822	56.415	16.433	mcColl_2025_nature	-	all,eur,eurasia	sg
CGG024147	C0_2_2_1_1_1_1_2_2	1850	56.514	16.439	mcColl_2025_nature	N1	all,eur,eurasia	sg
CGG024691	C0_2_2_2_2_2_2_1_2_1_2	1400	53.3364	5.85074	mcColl_2025_nature	R1b	all,eur,eurasia	sg
CGG024692	C0_2_2_2_2_2_2_1_2_1_2	1400	53.3364	5.85074	mcColl_2025_nature	R1b	all,eur,eurasia	sg
CGG024694	C0_2_2_1_1_2_2_2_1_1	1612	53.3364	5.85074	mcColl_2025_nature	I1a	all,eur,eurasia	sg
CGG024695	C0_2_2_1_1_2_2_2_1_2	1400	53.3364	5.85074	mcColl_2025_nature	-	all,eur,eurasia	sg
CGG024699	C0_2_2_1_1_1_1_1_2_2	1400	53.3366	5.87177	mcColl_2025_nature	-	all,eur,eurasia	sg
CGG024700	C0_2_1_2_2_2_2_2_2	1400	53.3366	5.87177	mcColl_2025_nature	J1a	all,eur,eurasia	sg
CGG024702	C0_2_2_1_1_1_2_1	1400	53.3366	5.87177	mcColl_2025_nature	R1b	all,eur,eurasia	sg
CGG024707	C0_2_2_1_1_1_2_1	1474	53.3366	5.87177	mcColl_2025_nature	-	all,eur,eurasia	sg
CGG024708	C0_2_2_2_2_2_2_1_2_1_1	1400	53.3366	5.87177	mcColl_2025_nature	-	all,eur,eurasia	sg
CGG100144_rmContam	C0_2_2_1_2_2_1_1_1	2200.5	55.5408	10.2292	mcColl_2025_nature	R1b	all,eur,eurasia	sg
CGG100212	C0_2_2_1_2_2_1_1_1	3469	55.4392	10.633	mcColl_2025_nature	R1b	all,eur,eurasia	sg
CGG100215	C0_2_2_1_2_2_1_1_1	3490	55.4392	10.633	mcColl_2025_nature	-	all,eur,eurasia	sg
CGG100222	C0_2_2_1_2_2_1_1_1	4074	55.4392	10.633	mcColl_2025_nature	-	all,eur,eurasia	sg
CGG100317	C0_2_2_2_2_2_2_1_2_2_2_2_1	279	57.05	9.92	barrie_2023_nature	-	all,eur,eurasia	sg
CGG100336	C0_2_2_2_2_2_1_2_1_2	279	57.05	9.92	barrie_2023_nature	R1b	all,eur,eurasia	sg
CGG100341	C0_2_2_2_2_2_2_1_2_2_2_2_1	279	57.05	9.92	barrie_2023_nature	R1b	all,eur,eurasia	sg
CGG100415	C0_2_2_2_2_2_2_1_2_2_2_2_1	525	57.05	9.92	barrie_2023_nature	N1a	all,eur,eurasia	sg
CGG100441	C0_2_2_2_2_2_1_2_1_2	582	57.05	9.92	barrie_2023_nature	I1a	all,eur,eurasia	sg
CGG100442	C0_2_2_2_2_2_1_2_1_1	600	57.05	9.92	barrie_2023_nature	I1a	all,eur,eurasia	sg
CGG100445	C0_2_2_2_2_2_2_1_2_2_2_2_1	400	57.05	9.92	barrie_2023_nature	R1b	all,eur,eurasia	sg
CGG100447	C0_2_2_2_2_2_1_2_2_2_2_2	200	57.05	9.92	barrie_2023_nature	R1b	all,eur,eurasia	sg
CGG100451	C0_2_2_2_2_2_2_1_2_2_2_2_1	200	57.05	9.92	barrie_2023_nature	-	all,eur,eurasia	sg
CGG100452	C0_2_2_2_2_2_2_1_1_2	200	57.05	9.92	barrie_2023_nature	-	all,eur,eurasia	sg
CGG100453	C0_2_2_2_2_2_1_2_1_2	279	57.05	9.92	barrie_2023_nature	I1a	all,eur,eurasia	sg
CGG100454	C0_2_2_2_2_2_1_2_1_2	279	57.05	9.92	barrie_2023_nature	R1b	all,eur,eurasia	sg
CGG100456	C0_2_2_2_2_2_1_2_1_1	200	57.05	9.92	barrie_2023_nature	-	all,eur,eurasia	sg
CGG100472	C0_2_2_2_2_2_2_1_2_2_2_2_1	279	57.05	9.92	barrie_2023_nature	-	all,eur,eurasia	sg
CGG100492	C0_2_2_2_2_2_1_2_1_1	850	57.05	9.92	barrie_2023_nature	-	all,eur,eurasia	sg
CGG100493	C0_2_2_2_2_2_1_2_1_1	613	57.05	9.92	barrie_2023_nature	R1b	all,eur,eurasia	sg
CGG100497	C0_2_2_2_2_2_1_2_2_2_2_2	582	57.05	9.92	barrie_2023_nature	-	all,eur,eurasia	sg
CGG100498	C0_2_2_2_2_2_1_2_1_2	525	57.05	9.92	barrie_2023_nature	I1a	all,eur,eurasia	sg
CGG100501	C0_2_2_2_2_2_2_1_2_2_2_2_1	820	57.05	9.92	barrie_2023_nature	-	all,eur,eurasia	sg
CGG100507	C0_2_2_2_2_2_1_2_1_2	775	57.05	9.92	barrie_2023_nature	-	all,eur,eurasia	sg
CGG100512	C0_2_2_2_2_2_1_2_2_2	614	57.05	9.92	barrie_2023_nature	R1b	all,eur,eurasia	sg
CGG100530	C0_2_2_2_2_2_1_2_1_1	279	57.05	9.92	barrie_2023_nature	-	all,eur,eurasia	sg
CGG100539	C0_2_2_2_2_2_2_1_2_2_2_2_1	613	57.05	9.92	barrie_2023_nature	-	all,eur,eurasia	sg
CGG100545	C0_2_2_2_2_2_1_2_2_1_1	613	57.05	9.92	barrie_2023_nature	-	all,eur,eurasia	sg
CGG100651	C0_2_2_2_2_2_1_2_1_1	625	56.47	10.1	barrie_2023_nature	-	all,eur,eurasia	sg
CGG100653	C0_2_2_2_2_2_1_2_2_1_2_2	800	56.47	10.1	barrie_2023_nature	E1b	all,eur,eurasia	sg
CGG100678	C0_2_2_2_2_2_1_2_2_1_1	625	56.47	10.1	barrie_2023_nature	R1b	all,eur,eurasia	sg
CGG100679	C0_2_2_2_2_2_1_2_1_2	625	56.47	10.1	barrie_2023_nature	I1a	all,eur,eurasia	sg
CGG100682	C0_2_2_2_2_2_1_2_2_2	625	56.47	10.1	barrie_2023_nature	R1b	all,eur,eurasia	sg
CGG100683	C0_2_2_2_2_2_1_2_1_1	800	56.47	10.1	barrie_2023_nature	I1a	all,eur,eurasia	sg
CGG100686	C0_2_2_2_2_1_2_2_2_1_2	800	56.47	10.1	barrie_2023_nature	R1b	all,eur,eurasia	sg
CGG100687	C0_2_2_2_2_2_2_1_2_2_2_1	800	56.47	10.1	barrie_2023_nature	I1a	all,eur,eurasia	sg
CGG100692	C0_2_2_2_2_2_1_2_2_1_1	800	56.47	10.1	barrie_2023_nature	-	all,eur,eurasia	sg
CGG100748	C0_2_2_2_2_2_1_2_1_2	800	56.47	10.1	barrie_2023_nature	-	all,eur,eurasia	sg
CGG100749	C0_2_2_2_2_2_1_2_2_2_2_2	625	56.47	10.1	barrie_2023_nature	R1b	all,eur,eurasia	sg
CGG100750	C0_2_2_2_2_2_1_2_1_1	800	56.47	10.1	barrie_2023_nature	R1b	all,eur,eurasia	sg
CGG100751	C0_2_2_2_2_2_1_2_1_2	625	56.47	10.1	barrie_2023_nature	R1b	all,eur,eurasia	sg
CGG100759	C0_2_2_2_2_2_1_2_1_2	625	56.47	10.1	barrie_2023_nature	I1a	all,eur,eurasia	sg
CGG100797	C0_2_2_2_2_2_2_1_2_2_2_2_1	600	56.47	10.1	barrie_2023_nature	I2a	all,eur,eurasia	sg
CGG100802	C0_2_2_2_2_2_1_2_2_2_2_2	600	56.47	10.1	barrie_2023_nature	-	all,eur,eurasia	sg
CGG100820	C0_2_2_2_2_2_1_2_1_1	600	56.47	10.1	barrie_2023_nature	-	all,eur,eurasia	sg
CGG100918	C0_2_2_2_2_2_1_2_1_2	800	56.47	10.1	barrie_2023_nature	R1b	all,eur,eurasia	sg
CGG100920	C0_2_2_2_2_2_2_1_2_2_2_2_1	625	56.47	10.1	barrie_2023_nature	R1a	all,eur,eurasia	sg
CGG100921	C0_2_2_2_2_2_1_2_2_1_1	800	56.47	10.1	barrie_2023_nature	-	all,eur,eurasia	sg
CGG100926	C0_2_2_2_2_2_1_2_2_1_1	800	56.47	10.1	barrie_2023_nature	I1a	all,eur,eurasia	sg
CGG100951	C0_2_2_2_2_2_1_2_2_1_1	800	56.47	10.1	barrie_2023_nature	R1b	all,eur,eurasia	sg
CGG101214	C0_2_2_2_2_1_2_2_1_1	2575	47.5473	13.6208	mcColl_2025_nature	R1b	all,eur,eurasia	sg
CGG101215	C0_2_1_1_2_2_1_2	2575	47.5473	13.6208	mcColl_2025_nature	-	all,eur,eurasia	sg
CGG101216	C0_2_2_2_2_1_2_2_1_1	2575	47.5473	13.6208	mcColl_2025_nature	-	all,eur,eurasia	sg
CGG101217	C0_2_1_1_2_1_2_1	2575	47.5473	13.6208	mcColl_2025_nature	-	all,eur,eurasia	sg
CGG101222	C0_2_1_1_2_1_1_2	2575	47.5473	13.6208	mcColl_2025_nature	R1b	all,eur,eurasia	sg
CGG101223	C0_2_2_2_2_1_2_2_1_2_1	2575	47.5473	13.6208	mcColl_2025_nature	-	all,eur,eurasia	sg
CGG101225	C0_2_2_2_2_1_2_2_1_1	2485	47.6652	13.0918	mcColl_2025_nature	-	all,eur,eurasia	sg
CGG101232	C0_2_1_1_2_1_2_2_2	2365	47.6652	13.0918	mcColl_2025_nature	R1b	all,eur,eurasia	sg
CGG101680	C0_2_2_2_2_2_1_2_1_2	625	55.72	11.71	barrie_2023_nature	-	all,eur,eurasia	sg
CGG101689	C0_2_2_2_2_2_1_2_2_2_2_2	475	55.72	11.71	barrie_2023_nature	R1a	all,eur,eurasia	sg
CGG101691	C0_2_2_2_2_2_1_2_2_2_2_2	625	55.72	11.71	barrie_2023_nature	-	all,eur,eurasia	sg
CGG101809	C0_2_2_2_2_2_1_2_1_1	575	55.72	11.71	barrie_2023_nature	I1a	all,eur,eurasia	sg
CGG101811	C0_2_2_2_2_2_2_1_2_2_2_2_1	575	55.72	11.71	barrie_2023_nature	-	all,eur,eurasia	sg
CGG101813	C0_2_2_2_2_2_1_2_1_1	625	55.72	11.71	barrie_2023_nature	-	all,eur,eurasia	sg
CGG101822	C0_2_2_2_2_2_2_1_2_2_2_2_1	625	55.72	11.71	barrie_2023_nature	-	all,eur,eurasia	sg
CGG101825	C0_2_2_2_2_2_1_2_2_2	800	55.72	11.71	barrie_2023_nature	R1a	all,eur,eurasia	sg
CGG101829	C0_2_2_2_2_2_1_2_1_2	NA	55.72	11.71	barrie_2023_nature	-	all,eur,eurasia	sg
CGG101833	C0_2_2_2_2_2_2_1_2_2_2_2_1	625	55.72	11.71	barrie_2023_nature	-	all,eur,eurasia	sg
CGG101835	C0_2_2_2_2_2_2_1_2_2_2_2_1	575	55.72	11.71	barrie_2023_nature	I1a	all,eur,eurasia	sg
CGG101837	C0_2_2_2_2_2_2_1_2_2_2_2_1	NA	55.72	11.71	barrie_2023_nature	I1a	all,eur,eurasia	sg
CGG101838	C0_2_2_2_2_2_2_1_2_2_2_2_1	625	55.72	11.71	barrie_2023_nature	R1b	all,eur,eurasia	sg
CGG101842	C0_2_2_2_2_2_1_2_1_2	NA	55.72	11.71	barrie_2023_nature	I2a	all,eur,eurasia	sg
CGG101845	C0_2_2_2_2_2_2_1_2_2_2_2_1	575	55.72	11.71	barrie_2023_nature	-	all,eur,eurasia	sg
CGG101850	C0_2_2_2_2_2_1_2_1_2	575	55.72	11.71	barrie_2023_nature	-	all,eur,eurasia	sg
CGG101854	C0_2_2_2_2_2_1_2_2_2_2_2	475	55.72	11.71	barrie_2023_nature	R1b	all,eur,eurasia	sg
CGG101855	C0_2_2_2_2_2_2_1_2_2_2_2_1	800	55.72	11.71	barrie_2023_nature	I1a	all,eur,eurasia	sg
CGG101857	C0_2_2_2_2_2_1_2_1_1	625	55.72	11.71	barrie_2023_nature	-	all,eur,eurasia	sg
CGG101864	C0_2_2_2_2_2_1_2_1_2	625	55.72	11.71	barrie_2023_nature	R1b	all,eur,eurasia	sg
CGG101873	C0_2_2_2_2_2_1_2_1_2	NA	55.72	11.71	barrie_2023_nature	R1b	all,eur,eurasia	sg
CGG105316	C0_2_2_1_1_2_2_2_1_2	1763	55.624	12.1303	mcColl_2025_nature	-	all,eur,eurasia	sg
CGG105317	C0_2_2_1_1_1_2_1	1763	55.624	12.1303	mcColl_2025_nature	-	all,eur,eurasia	sg
CGG105318	C0_2_2_1_1_2_2_2_1_2	1763	55.624	12.1303	mcColl_2025_nature	-	all,eur,eurasia	sg
CGG105319	C0_2_2_1_1_2_2_2_1_2	1763	55.624	12.1303	mcColl_2025_nature	-	all,eur,eurasia	sg
CGG105327	C0_2_2_1_1_1_1_2_2	1763	55.6272	12.1338	mcColl_2025_nature	R1a	all,eur,eurasia	sg
CGG105332	C0_2_2_1_1_2_2_2_1_2	3900	55.062	11.9028	mcColl_2025_nature	I1	all,eur,eurasia	sg
CGG105333	C0_2_2_1_2_2_1_1_2	3839	55.062	11.9028	mcColl_2025_nature	I1a	all,eur,eurasia	sg
CGG105338	C0_2_2_2_2_2_1_2_1_1	50	55.6912	12.5501	mcColl_2025_nature	I1	all,eur,eurasia	sg
CGG105358	C0_1_2_2_2_2_2_2_1_1_2	5600	55.2528	10.7451	mcColl_2025_nature	I2a	all,eur,eurasia	sg
CGG105364	C0_2_1_2_2_1_1_2	3986	55.7557	12.2141	mcColl_2025_nature	-	all,eur,eurasia	sg
CGG105397	C0_2_2_1_1_2_2_2_1_1	1731	55.7654	12.3219	mcColl_2025_nature	-	all,eur,eurasia	sg
CGG105541	C0_2_2_2_2_2_1_2_2_1_1	1025	55.3627	10.4798	mcColl_2025_nature	I1a	all,eur,eurasia	sg
CGG105601	C0_2_2_2_2_2_2_2_2_2_2	3150	63.9758	11.3946	mcColl_2025_nature	-	all,eur,eurasia	sg
CGG105602_CGG105603	C0_2_2_1_2_2_1_2_2	3174	63.9758	11.3946	mcColl_2025_nature	-	all,eur,eurasia	sg
CGG105604_CGG105605_CGG105614_CGG105615	C0_2_2_1_2_2_1_2_1	3730.5	63.8604	11.307	mcColl_2025_nature	R1a	all,eur,eurasia	sg
CGG105608_CGG105609	C0_2_2_1_2_2_1_2_1	1849.5	55.5644	12.2746	mcColl_2025_nature	R1a	all,eur,eurasia	sg
CGG105610	C0_2_2_1_2_2_1_2_1	3200	63.8604	11.307	mcColl_2025_nature	R1a	all,eur,eurasia	sg
CGG105612	C0_2_2_1_2_2_1_2_1	3763	63.8604	11.307	mcColl_2025_nature	R1a	all,eur,eurasia	sg
CGG105622	C0_2_2_1_2_2_1_2_2	3200	63.8604	11.307	mcColl_2025_nature	R1a	all,eur,eurasia	sg
CGG105623	C0_2_2_1_2_2_1_2_1	3200	63.8604	11.307	mcColl_2025_nature	R1a	all,eur,eurasia	sg
CGG105626	NA	3200	63.8604	11.307	mcColl_2025_nature	R1a	all,eur,eurasia	sg
CGG105628	C0_2_2_1_2_2_1_2_1	3769	63.8604	11.307	mcColl_2025_nature	R1a	all,eur,eurasia	sg
CGG105635_CGG107018	C0_2_2_1_2_2_1_2_2	3316	63.746	11.2983	mcColl_2025_nature	-	all,eur,eurasia	sg
CGG105636_CGG105637	C0_2_2_1_2_2_1_2_2	3150	63.746	11.2983	mcColl_2025_nature	R1a	all,eur,eurasia	sg
CGG105638	C0_2_2_1_2_2_1_2_2	3150	63.746	11.2983	mcColl_2025_nature	-	all,eur,eurasia	sg
CGG105640	C0_2_2_1_2_2_1_2_1	4200	64.0331	9.89233	mcColl_2025_nature	-	all,eur,eurasia	sg
CGG105642	C0_2_2_1_2_2_1_2_1	3729	65.0537	11.5511	mcColl_2025_nature	-	all,eur,eurasia	sg
CGG105643	C0_2_2_1_1_1_1_1_1	1916	63.841	11.3868	mcColl_2025_nature	-	all,eur,eurasia	sg
CGG105645_CGG105646	C0_2_2_1_1_2_1_1	3266	59.1788	10.919	mcColl_2025_nature	I1a	all,eur,eurasia	sg
CGG105650	C0_2_2_1_1_2_1_2	3810	59.614	10.4185	mcColl_2025_nature	I1a	all,eur,eurasia	sg
CGG105916_CGG105917_CGG105918	C0_2_2_1_2_2_1_2_1	4010.5	63.6058	14.8586	mcColl_2025_nature	R1a	all,eur,eurasia	sg
CGG105920_CGG105921	C0_2_2_1_2_2_1_1_2	3878	55.3777	13.0951	mcColl_2025_nature	-	all,eur,eurasia	sg
CGG105922	C0_2_2_1_2_2_1_1_2	3947	55.3777	13.0951	mcColl_2025_nature	-	all,eur,eurasia	sg
CGG105923	C0_2_2_1_2_2_1_1_2	3900	55.3777	13.0951	mcColl_2025_nature	R1b	all,eur,eurasia	sg
CGG105925	C0_2_2_1_1_1_1_2_2	1850	55.3777	13.0951	mcColl_2025_nature	I1	all,eur,eurasia	sg
CGG105926	C0_2_2_1_1_2_2_2_2	1925	55.3777	13.0951	mcColl_2025_nature	I1a	all,eur,eurasia	sg
CGG105928	C0_2_2_1_1_2_2_2_2	1939	55.3777	13.0951	mcColl_2025_nature	R1b	all,eur,eurasia	sg
CGG105930	NA	1815	55.3777	13.0951	mcColl_2025_nature	R1b	all,eur,eurasia	sg
CGG105932_CGG105933	C0_2_2_1_1_2_2_2_2	1762	55.3777	13.0951	mcColl_2025_nature	I1a	all,eur,eurasia	sg
CGG105934	C0_2_2_1_1_2_2_2_2	1750	55.3777	13.0951	mcColl_2025_nature	E1b	all,eur,eurasia	sg
CGG105936_CGG105937	C0_2_2_1_1_2_2_2_2	1749.5	55.3777	13.0951	mcColl_2025_nature	I1a	all,eur,eurasia	sg
CGG105938	C0_2_2_1_1_1_1_1_2_2	1750	55.3777	13.0951	mcColl_2025_nature	R1b	all,eur,eurasia	sg
CGG105939_CGG105940	C0_2_2_1_2_2_2_1_1	1749.5	55.3777	13.0951	mcColl_2025_nature	R1b	all,eur,eurasia	sg
CGG105941	C0_2_2_1_2_2_1_1_1	3900	55.3777	13.0951	mcColl_2025_nature	-	all,eur,eurasia	sg
CGG105942_CGG105943	C0_2_2_1_1_2_2_2_2	1650	55.3777	13.0951	mcColl_2025_nature	-	all,eur,eurasia	sg
CGG105989	C0_2_2_1_1_1_1_2_2	1968	58.1775	13.4344	mcColl_2025_nature	I1a	all,eur,eurasia	sg
CGG106483	C0_2_2_2_2_2_2_1_2_2_2_1	1050	55.5637	11.2491	mcColl_2025_nature	-	all,eur,eurasia	sg
CGG106484	C0_2_2_2_2_2_2_1_1_2	2226	56.868	9.585	mcColl_2025_nature	R1b	all,eur,eurasia	sg
CGG106485	C0_2_2_1_1_1_2_2	2265	56.796	9.397	mcColl_2025_nature	R1b	all,eur,eurasia	sg
CGG106486_CGG106491	C0_2_2_2_2_2_2_2_2_1	2152	56.812	9.501	mcColl_2025_nature	-	all,eur,eurasia	sg
CGG106488	C0_2_2_2_2_2_2_1_1_2	2152	56.865	9.415	mcColl_2025_nature	-	all,eur,eurasia	sg
CGG106489	C0_2_2_1_1_1_1_2_1	1774	56.865	9.415	mcColl_2025_nature	R1b	all,eur,eurasia	sg
CGG106493	C0_2_2_1_2_2_1_1_1	3741	56.822	9.28	mcColl_2025_nature	-	all,eur,eurasia	sg
CGG106494	C0_2_1_1_1_1	5151	56.7499	9.2818	mcColl_2025_nature	-	all,eur,eurasia	sg
CGG106499	C0_2_2_1_1_1_1_2_2	1650	57.0201	9.71354	mcColl_2025_nature	-	all,eur,eurasia	sg
CGG106502	C0_2_2_1_1_1_1_1_2_2	1475	56.9462	10.0554	mcColl_2025_nature	-	all,eur,eurasia	sg
CGG106503	C0_2_2_1_1_1_1_2_1	1475	56.9462	10.0554	mcColl_2025_nature	R1a	all,eur,eurasia	sg
CGG106504	C0_2_2_1_1_1_2_1	1615	56.9444	10.0482	mcColl_2025_nature	-	all,eur,eurasia	sg
CGG106506	C0_2_2_1_1_1_2_2	1550	57.0089	9.9721	mcColl_2025_nature	-	all,eur,eurasia	sg
CGG106508	C0_2_2_2_2_2_2_1_1_2	1850	57.0191	9.90945	mcColl_2025_nature	-	all,eur,eurasia	sg
CGG106510	C0_2_2_2_2_2_1_2_1_1	1600	57.0108	9.75067	mcColl_2025_nature	-	all,eur,eurasia	sg
CGG106513	C0_2_2_1_2_2_1_1_1	3844	55.8202	12.0328	mcColl_2025_nature	-	all,eur,eurasia	sg
CGG106515	C0_2_2_1_1_2_1_1	3290	55.8207	12.0327	mcColl_2025_nature	I1a	all,eur,eurasia	sg
CGG106516_rmContam	C0_2_2_2_2_2_1_2_2_2	1607.5	55.6305	12.137	mcColl_2025_nature	-	all,eur,eurasia	sg
CGG106519	C0_2_2_2_2_2_2_1_1_2	1915	55.6305	12.137	mcColl_2025_nature	-	all,eur,eurasia	sg
CGG106524	C0_2_2_1_1_1_1_1_2_2	2262	57.4219	10.0055	mcColl_2025_nature	I1a	all,eur,eurasia	sg
CGG106525	C0_2_2_1_1_1_2_1	2243	57.45	10.08	mcColl_2025_nature	R1a	all,eur,eurasia	sg
CGG106529	C0_2_2_2_2_2_2_1_1_2	1159	57.32	9.86	mcColl_2025_nature	I1a	all,eur,eurasia	sg
CGG106531	C0_2_2_1_1_1_2_2	1906	57.4933	10.4989	mcColl_2025_nature	I1	all,eur,eurasia	sg
CGG106535	C0_2_2_2_2_2_2_1_1_2	2177	57.3	9.9126	mcColl_2025_nature	-	all,eur,eurasia	sg
CGG106548	C0_2_2_2_2_2_1_2_2_2_2_2	1750	55.7497	12.2894	mcColl_2025_nature	-	all,eur,eurasia	sg
CGG106553	C0_2_2_1_1_1_1_2_1	1227	57.215	10.157	mcColl_2025_nature	R1a	all,eur,eurasia	sg
CGG106702	C0_2_2_1_1_2_1_1	3794	55.5528	12.2089	mcColl_2025_nature	I1a	all,eur,eurasia	sg
CGG106704	C0_2_2_2_2_1_1_2_2_2_1	3982	55.5528	12.2089	mcColl_2025_nature	-	all,eur,eurasia	sg
CGG106705_CGG106706	C0_2_2_1_2_2_1_1_2	3979	55.5528	12.2089	mcColl_2025_nature	R1b	all,eur,eurasia	sg
CGG106708	C0_2_2_1_2_2_1_1_1	3986	55.5528	12.2089	mcColl_2025_nature	R1b	all,eur,eurasia	sg
CGG106709	C0_2_2_1_1_1_2_2	2240	55.3909	10.59	mcColl_2025_nature	R1b	all,eur,eurasia	sg
CGG106710	C0_2_2_2_2_2_2_1_1_2	2265	55.3909	10.59	mcColl_2025_nature	-	all,eur,eurasia	sg
CGG106711	C0_2_2_2_2_2_1_2_2_2_2_2	416	56.8403	8.72823	mcColl_2025_nature	-	all,eur,eurasia	sg
CGG106712	C0_2_2_1_1_2_1_1	3700	54.8863	11.3148	mcColl_2025_nature	I1a	all,eur,eurasia	sg
CGG106713	C0_2_2_1_1_2_2_1	1850	55.4031	11.6602	mcColl_2025_nature	-	all,eur,eurasia	sg
CGG106714	C0_2_2_1_1_2_2_1	1850	55.4031	11.6602	mcColl_2025_nature	-	all,eur,eurasia	sg
CGG106715	C0_2_2_1_1_1_2_2	1850	55.4031	11.6602	mcColl_2025_nature	-	all,eur,eurasia	sg
CGG106716	NA	1850	55.4031	11.6602	mcColl_2025_nature	-	all,eur,eurasia	sg
CGG106717	C0_2_2_1_1_2_2_2_1_2	1850	55.4031	11.6602	mcColl_2025_nature	-	all,eur,eurasia	sg
CGG106718	C0_2_2_1_1_2_2_1	1850	55.4031	11.6602	mcColl_2025_nature	I1a	all,eur,eurasia	sg
CGG106719	C0_2_2_1_1_2_2_2_1_2	1850	55.4031	11.6602	mcColl_2025_nature	-	all,eur,eurasia	sg
CGG106720	C0_2_2_1_1_2_2_1	1850	55.4031	11.6602	mcColl_2025_nature	R1b	all,eur,eurasia	sg
CGG106721	C0_2_2_1_1_2_2_1	1850	55.4031	11.6602	mcColl_2025_nature	I1a	all,eur,eurasia	sg
CGG106722	C0_2_2_1_1_2_2_2_1_2	1850	55.4031	11.6602	mcColl_2025_nature	R1b	all,eur,eurasia	sg
CGG106723	C0_2_2_1_1_2_2_1	1850	55.4031	11.6602	mcColl_2025_nature	-	all,eur,eurasia	sg
CGG106724	C0_2_2_1_1_2_2_1	1850	55.4031	11.6602	mcColl_2025_nature	R1b	all,eur,eurasia	sg
CGG106725	C0_2_2_1_1_1_2_2	1842	55.4031	11.6602	mcColl_2025_nature	-	all,eur,eurasia	sg
CGG106726	C0_2_2_1_1_2_2_1	1850	55.4031	11.6602	mcColl_2025_nature	I2a	all,eur,eurasia	sg
CGG106727	C0_2_2_1_1_2_2_2_1_2	1850	55.4031	11.6602	mcColl_2025_nature	-	all,eur,eurasia	sg
CGG106728	C0_2_2_1_1_2_2_1	1850	55.4031	11.6602	mcColl_2025_nature	R1b	all,eur,eurasia	sg
CGG106730	C0_2_2_1_1_2_2_1	1850	55.4031	11.6602	mcColl_2025_nature	R1b	all,eur,eurasia	sg
CGG106733	C0_2_2_1_1_2_2_1	1850	55.4031	11.6602	mcColl_2025_nature	-	all,eur,eurasia	sg
CGG106734	C0_2_2_1_1_2_2_2_1_2	2230	55.8837	11.5801	mcColl_2025_nature	I1a	all,eur,eurasia	sg
CGG106735	C0_2_2_1_1_1_1_2_2	2262	54.8188	11.9088	mcColl_2025_nature	I1a	all,eur,eurasia	sg
CGG106737	C0_2_2_2_2_1_1_2_2_2_1	2908	54.8816	11.3448	mcColl_2025_nature	E1b	all,eur,eurasia	sg
CGG106740	C0_2_2_1_1_1_2_2	2150	54.7246	11.9741	mcColl_2025_nature	I1a	all,eur,eurasia	sg
CGG106742	C0_1_2_2_2_2_2_2_1_2_1	5616	54.8447	11.9145	mcColl_2025_nature	I2a	all,eur,eurasia	sg
CGG106744	C0_2_2_1_2_2_1_1_1	3586	54.8024	10.7018	mcColl_2025_nature	R1b	all,eur,eurasia	sg
CGG106747	C0_2_2_2_2_2_1_1_1_1	1650	54.9997	14.9985	mcColl_2025_nature	R1a	all,eur,eurasia	sg
CGG106748	C0_2_2_2_2_2_1_2_2_1_2_1	1750	54.9997	14.9985	mcColl_2025_nature	I1a	all,eur,eurasia	sg
CGG106749	C0_2_2_1_1_2_2_2_2	1850	54.9997	14.9985	mcColl_2025_nature	-	all,eur,eurasia	sg
CGG106750	C0_2_2_1_1_2_2_2_2	1750	54.9997	14.9985	mcColl_2025_nature	E1b	all,eur,eurasia	sg
CGG106751	C0_2_2_2_2_2_2_2_2_1	1850	54.9997	14.9985	mcColl_2025_nature	N1	all,eur,eurasia	sg
CGG106770	C0_2_2_1_2_2_1_1_2	4166	55.8085	12.0304	mcColl_2025_nature	R1b	all,eur,eurasia	sg
CGG106771	C0_2_2_1_1_2_2_2_1_1	1840	55.3076	12.2527	mcColl_2025_nature	-	all,eur,eurasia	sg
CGG106773	C0_2_2_1_1_1_2_2	1850	54.7814	10.7357	mcColl_2025_nature	I1a	all,eur,eurasia	sg
CGG106774	C0_2_2_2_2_2_2_1_1_2	1050	54.8712	10.7036	mcColl_2025_nature	R1a	all,eur,eurasia	sg
CGG106775	C0_2_2_2_2_2_2_1_1_2	1050	54.8712	10.7036	mcColl_2025_nature	R1b	all,eur,eurasia	sg
CGG106776	C0_2_2_1_1_1_1_1_2_2	1050	54.8712	10.7036	mcColl_2025_nature	I1a	all,eur,eurasia	sg
CGG106777	C0_2_2_2_2_2_1_2_1_2	1050	54.8712	10.7036	mcColl_2025_nature	I1a	all,eur,eurasia	sg
CGG106780	C0_2_1_2_1_2_2_1	1050	54.8712	10.7036	mcColl_2025_nature	-	all,eur,eurasia	sg
CGG106781	C0_2_2_2_2_2_1_2_1_1	1050	54.8712	10.7036	mcColl_2025_nature	I1a	all,eur,eurasia	sg
CGG106782	C0_2_2_2_2_2_1_2_2_1_2_1	1050	54.8712	10.7036	mcColl_2025_nature	E1b	all,eur,eurasia	sg
CGG106783	C0_2_2_2_2_2_1_2_1_2	1050	54.8043	10.6879	mcColl_2025_nature	-	all,eur,eurasia	sg
CGG106784_rmContam	C0_2_1_1_2_1_1_1	1050	54.8043	10.6879	mcColl_2025_nature	-	all,eur,eurasia	sg
CGG106785	C0_2_2_1_1_1_1_1_2_2	1050	54.8943	10.7371	mcColl_2025_nature	I1a	all,eur,eurasia	sg
CGG106786	C0_2_2_2_2_2_1_2_2_2_2_2	1050	54.8943	10.7371	mcColl_2025_nature	-	all,eur,eurasia	sg
CGG106787	C0_2_1_2_2_1_1_2	1050	54.8495	10.766	mcColl_2025_nature	I1a	all,eur,eurasia	sg
CGG106788	C0_2_2_2_2_2_2_1_2_2_2_1	1050	54.8495	10.766	mcColl_2025_nature	-	all,eur,eurasia	sg
CGG106789	C0_2_2_2_2_2_2_2_2_1	1050	54.8495	10.766	mcColl_2025_nature	-	all,eur,eurasia	sg
CGG106790_rmContam	NA	1050	54.8495	10.766	mcColl_2025_nature	I1a	all,eur,eurasia	sg
CGG106791	C0_2_2_2_2_2_2_2_2_1	1050	54.8495	10.766	mcColl_2025_nature	I2a	all,eur,eurasia	sg
CGG106792	C0_2_2_2_2_2_2_1_2_2_2_2_1	1050	54.8495	10.766	mcColl_2025_nature	R1b	all,eur,eurasia	sg
CGG106793	C0_2_2_1_1_2_2_2_1_1	1750	55.034	11.9935	mcColl_2025_nature	-	all,eur,eurasia	sg
CGG106794	C0_2_2_1_1_2_2_2_1_2	1750	55.034	11.9935	mcColl_2025_nature	-	all,eur,eurasia	sg
CGG106796_rmContam	C0_2_2_2_2_2_2_1_1_2	1749.5	55.0151	11.9205	mcColl_2025_nature	R1b	all,eur,eurasia	sg
CGG106797	C0_2_2_1_1_2_2_2_1_1	1650	55.0793	11.9579	mcColl_2025_nature	-	all,eur,eurasia	sg
CGG106798	C0_2_2_2_2_2_2_1_1_2	1650	55.0793	11.9579	mcColl_2025_nature	-	all,eur,eurasia	sg
CGG106800	C0_2_2_1_1_2_2_2_1_1	1750	55.0124	11.9559	mcColl_2025_nature	-	all,eur,eurasia	sg
CGG106801	C0_2_2_1_1_2_2_2_1_2	1650	55.0151	11.9205	mcColl_2025_nature	-	all,eur,eurasia	sg
CGG106802	C0_2_2_1_1_2_2_2_1_1	1650	55.0793	11.9579	mcColl_2025_nature	-	all,eur,eurasia	sg
CGG106804	C0_2_2_1_1_1_2_1	2174	55.3978	10.0853	mcColl_2025_nature	R1a	all,eur,eurasia	sg
CGG106805	C0_2_2_1_2_2_2_2_1_2_1	3405	55.4192	10.6999	mcColl_2025_nature	I2a	all,eur,eurasia	sg
CGG106806	C0_2_2_1_1_1_1_2_2	2240	55.2341	10.3628	mcColl_2025_nature	-	all,eur,eurasia	sg
CGG106810	C0_2_2_1_1_1_1_1_2_1	1850	57.0205	9.712	mcColl_2025_nature	R1b	all,eur,eurasia	sg
CGG106811	C0_2_2_2_2_2_1_2_2_2_2_2	1850	55.6702	10.3333	mcColl_2025_nature	-	all,eur,eurasia	sg
CGG106813	C0_2_2_1_1_1_2_2	1650	57.0195	9.96671	mcColl_2025_nature	R1a	all,eur,eurasia	sg
CGG106815	C0_2_2_2_2_2_1_2_2_2	1750	57.0016	10.0423	mcColl_2025_nature	-	all,eur,eurasia	sg
CGG106816	C0_2_2_1_1_1_2_2	1850	57.0028	10.0339	mcColl_2025_nature	-	all,eur,eurasia	sg
CGG106817	C0_2_2_1_1_1_2_2	1850	56.8612	10.1386	mcColl_2025_nature	-	all,eur,eurasia	sg
CGG106820	C0_2_2_1_1_1_1_2_2	1750	55.6442	12.2074	mcColl_2025_nature	-	all,eur,eurasia	sg
CGG106822	C0_2_2_1_1_1_1_2_2	1650	55.6405	12.2572	mcColl_2025_nature	I1a	all,eur,eurasia	sg
CGG106823	C0_2_2_2_2_2_1_2_1_1	1050	55.3942	11.2654	mcColl_2025_nature	I1a	all,eur,eurasia	sg
CGG106824	C0_2_2_2_2_2_2_1_1_2	1050	55.3942	11.2654	mcColl_2025_nature	I1	all,eur,eurasia	sg
CGG106825	C0_2_2_2_2_2_2_1_1_2	1050	55.5645	11.2441	mcColl_2025_nature	I1a	all,eur,eurasia	sg
CGG106826	C0_2_2_2_2_2_1_2_2_2_2_2	1050	55.5645	11.2441	mcColl_2025_nature	I1a	all,eur,eurasia	sg
CGG106832	C0_2_2_2_2_2_1_2_1_2	1050	55.3942	11.2653	mcColl_2025_nature	R1b	all,eur,eurasia	sg
CGG106833	C0_2_2_2_2_2_1_2_2_1_1	1050	55.3942	11.2653	mcColl_2025_nature	G2a	all,eur,eurasia	sg
CGG106837	C0_2_2_2_2_2_1_2_1_1	1850	55.4463	9.84205	mcColl_2025_nature	R1b	all,eur,eurasia	sg
CGG106841	C0_2_2_1_1_1_1_2_2	1232	55.6573	12.1479	mcColl_2025_nature	I1a	all,eur,eurasia	sg
CGG107002	C0_2_2_2_2_2_1_2_1_2	2100	60.0573	10.2213	mcColl_2025_nature	-	all,eur,eurasia	sg
CGG107003	C0_2_2_1_1_2_2_2_1_2	1884	60.0573	10.2213	mcColl_2025_nature	-	all,eur,eurasia	sg
CGG107004	C0_2_2_1_1_1_1_2_1	1884	62.0297	5.12694	mcColl_2025_nature	R1a	all,eur,eurasia	sg
CGG107005	C0_2_2_1_1_1_1_2_1	1475	62.0297	5.12694	mcColl_2025_nature	R1a	all,eur,eurasia	sg
CGG107006	C0_2_2_1_1_1_1_2_1	1475	62.0297	5.12694	mcColl_2025_nature	R1a	all,eur,eurasia	sg
CGG107007	C0_2_2_1_1_2_2_2_1_2	1475	62.0297	5.12694	mcColl_2025_nature	R1b	all,eur,eurasia	sg
CGG107009	C0_2_2_1_1_1_1_2_1	1475	62.0297	5.12694	mcColl_2025_nature	R1a	all,eur,eurasia	sg
CGG107010	C0_2_2_2_2_2_2_1_1_2	1250	67.9854	15.1812	mcColl_2025_nature	I1a	all,eur,eurasia	sg
CGG107011	C0_2_2_1_1_1_1_1_2_1	1300	70.1174	19.0177	mcColl_2025_nature	R1a	all,eur,eurasia	sg
CGG107012	C0_2_2_1_1_1_1_1_2_1	1250	69.5407	18.853	mcColl_2025_nature	I1	all,eur,eurasia	sg
CGG107013	C0_2_2_2_2_2_2_1_1_1	1300	70.1174	19.0177	mcColl_2025_nature	R1b	all,eur,eurasia	sg
CGG107014	C0_2_2_1_1_1_1_2_1	1600	68.6667	14.4687	mcColl_2025_nature	-	all,eur,eurasia	sg
CGG107015	C0_2_2_1_1_1_1_2_1	1600	68.6667	14.4687	mcColl_2025_nature	R1b	all,eur,eurasia	sg
CGG107016	C0_2_2_2_2_2_2_1_1_2	1300	66.49	12.9344	mcColl_2025_nature	R1a	all,eur,eurasia	sg
CGG107017	C0_2_2_2_2_2_1_2_2_2	1250	68.8703	17.0459	mcColl_2025_nature	R1a	all,eur,eurasia	sg
CGG107019	C0_2_2_1_2_2_1_2_2	3150	63.9806	11.3898	mcColl_2025_nature	R1a	all,eur,eurasia	sg
CGG107020	C0_2_2_1_1_1_1_2_1	1600	64.2631	12.4464	mcColl_2025_nature	-	all,eur,eurasia	sg
CGG107021	C0_2_2_1_1_1_1_2_1	1600	66.2627	12.7243	mcColl_2025_nature	R1a	all,eur,eurasia	sg
CGG107022	C0_2_2_1_1_1_1_2_1	1769	66.2627	12.7243	mcColl_2025_nature	R1a	all,eur,eurasia	sg
CGG107023	C0_2_2_1_1_1_1_1_2_1	1325	66.2627	12.7243	mcColl_2025_nature	R1b	all,eur,eurasia	sg
CGG107024	C0_2_2_2_2_2_2_1_2_2_2_2_2	1170	64.769	11.5965	mcColl_2025_nature	R1a	all,eur,eurasia	sg
CGG107025	C0_2_2_1_1_1_1_2_1	1638	63.6993	9.64023	mcColl_2025_nature	-	all,eur,eurasia	sg
CGG107026	NA	1461	64.6545	11.2085	mcColl_2025_nature	-	all,eurasia	sg
CGG107027	C0_2_2_2_2_2_2_1_2_2_2_2_2	1236	64.6545	11.2085	mcColl_2025_nature	-	all,eur,eurasia	sg
CGG107028	C0_2_2_1_1_1_1_1_2_1	1325	64.6545	11.2085	mcColl_2025_nature	-	all,eur,eurasia	sg
CGG107029	C0_2_2_1_1_1_1_2_1	1600	63.7158	9.6423	mcColl_2025_nature	-	all,eur,eurasia	sg
CGG107030	C0_2_2_1_1_1_1_1_2_1	1475	65.1713	12.1152	mcColl_2025_nature	R1a	all,eur,eurasia	sg
CGG107032	C0_2_2_2_2_1_2_2_2_1_1	1237	64.6545	11.2085	mcColl_2025_nature	-	all,eur,eurasia	sg
CGG107033	C0_2_2_2_2_1_2_2_2_1_2	1242	64.6545	11.2085	mcColl_2025_nature	-	all,eur,eurasia	sg
CGG107034	C0_2_2_2_2_2_2_1_1_1	1275	64.6545	11.2085	mcColl_2025_nature	-	all,eur,eurasia	sg
CGG107035	C0_2_2_2_2_2_2_1_1_2	1756	64.3758	10.6314	mcColl_2025_nature	I1	all,eur,eurasia	sg
CGG107036	C0_2_2_1_1_1_1_2_1	1497	64.3758	10.6314	mcColl_2025_nature	I1	all,eur,eurasia	sg
CGG107037	C0_2_2_1_1_1_1_1_2_1	1275	65.2748	12.1272	mcColl_2025_nature	R1b	all,eur,eurasia	sg
CGG107038	C0_2_2_1_1_1_1_1_1	1325	63.6586	9.42187	mcColl_2025_nature	-	all,eur,eurasia	sg
CGG107039	C0_2_2_1_1_1_1_2_1	1250	58.7122	5.52583	mcColl_2025_nature	R1a	all,eur,eurasia	sg
CGG107040	C0_2_2_1_1_1_1_1_2_1	1250	58.7122	5.52583	mcColl_2025_nature	R1a	all,eur,eurasia	sg
CGG107041	C0_2_2_2_2_2_1_2_2_1_1	1250	58.7122	5.52583	mcColl_2025_nature	I2a	all,eur,eurasia	sg
CGG107042	C0_2_2_1_1_1_1_1_2_1	1475	58.694	5.54723	mcColl_2025_nature	I1a	all,eur,eurasia	sg
CGG107044	C0_2_2_2_2_2_2_1_1_2	1588	58.9002	5.65225	mcColl_2025_nature	-	all,eur,eurasia	sg
CGG107383	C0_2_2_1_1_2_2_2_1_1	1475	55.3678	11.3317	mcColl_2025_nature	-	all,eur,eurasia	sg
CGG107384	C0_2_2_1_1_2_2_2_1_2	1650	55.3968	11.6675	mcColl_2025_nature	R1b	all,eur,eurasia	sg
CGG107385	C0_2_2_1_1_2_2_2_1_1	1650	55.3119	12.242	mcColl_2025_nature	-	all,eur,eurasia	sg
CGG107386	C0_2_1_1_2_1_1_1	1225	55.8436	55.8436	mcColl_2025_nature	R1b	all,eur,eurasia	sg
CGG107387	C0_2_2_1_1_2_2_2_1_2	1475	55.6044	11.9797	mcColl_2025_nature	R1b	all,eur,eurasia	sg
CGG107389	C0_2_2_1_1_2_2_2_1_2	1850	55.8151	11.503	mcColl_2025_nature	-	all,eur,eurasia	sg
CGG107390	C0_2_2_1_1_2_2_1	1850	55.8151	11.503	mcColl_2025_nature	-	all,eur,eurasia	sg
CGG107391	C0_2_2_1_1_2_2_2_1_1	1850	55.8151	11.503	mcColl_2025_nature	-	all,eur,eurasia	sg
CGG107392	C0_2_2_1_1_1_2_2	1850	55.8151	11.503	mcColl_2025_nature	I1a	all,eur,eurasia	sg
CGG107393	C0_2_2_1_1_2_2_2_1_1	1850	55.8151	11.503	mcColl_2025_nature	-	all,eur,eurasia	sg
CGG107394	C0_2_2_1_1_2_2_2_1_2	1650	55.1457	11.9982	mcColl_2025_nature	R1b	all,eur,eurasia	sg
CGG107395	C0_2_2_1_1_2_2_2_1_2	1650	55.1457	11.9982	mcColl_2025_nature	R1b	all,eur,eurasia	sg
CGG107396	C0_2_2_1_1_2_2_2_1_2	1650	55.0654	11.9584	mcColl_2025_nature	-	all,eur,eurasia	sg
CGG107397	C0_2_2_2_2_2_2_1_1_2	1650	55.0654	11.9584	mcColl_2025_nature	-	all,eur,eurasia	sg
CGG107398	C0_2_2_1_1_1_2_2	1650	55.3564	10.4952	mcColl_2025_nature	-	all,eur,eurasia	sg
CGG107400	C0_2_2_1_1_2_2_2_1_2	1750	55.3457	11.291	mcColl_2025_nature	I1a	all,eur,eurasia	sg
CGG107401	C0_2_2_2_2_2_2_1_1_2	1650	55.7658	12.4392	mcColl_2025_nature	-	all,eur,eurasia	sg
CGG107402	C0_2_2_2_2_2_2_1_1_2	1650	55.0657	12.0132	mcColl_2025_nature	-	all,eur,eurasia	sg
CGG107403_rmContam	C0_2_2_1_1_2_2_1	1650	55.3504	12.1533	mcColl_2025_nature	R1b	all,eur,eurasia	sg
CGG107406	C0_2_2_1_1_2_2_1	1650	55.0313	11.8865	mcColl_2025_nature	-	all,eur,eurasia	sg
CGG107407	C0_2_2_1_1_2_2_1	1650	55.2296	11.7781	mcColl_2025_nature	-	all,eur,eurasia	sg
CGG107408	C0_2_2_1_1_2_2_2_1_2	1650	55.2296	11.7781	mcColl_2025_nature	I1a	all,eur,eurasia	sg
CGG107409	C0_2_2_1_1_2_2_2_1_2	1650	55.2313	11.7955	mcColl_2025_nature	-	all,eur,eurasia	sg
CGG107410	C0_2_2_1_1_1_1_2_2	1650	55.8105	12.1817	mcColl_2025_nature	I1	all,eur,eurasia	sg
CGG107411	C0_2_2_1_1_2_2_1	1650	55.3557	12.278	mcColl_2025_nature	R1b	all,eur,eurasia	sg
CGG107412	C0_2_2_1_1_1_2_2	1650	55.3557	12.278	mcColl_2025_nature	I2a	all,eur,eurasia	sg
CGG107413	C0_2_2_1_1_2_2_2_1_2	1650	55.3557	12.278	mcColl_2025_nature	I1a	all,eur,eurasia	sg
CGG107414	C0_2_2_1_1_2_2_1	1650	55.2542	12.2237	mcColl_2025_nature	-	all,eur,eurasia	sg
CGG107415	C0_2_2_1_1_2_2_2_2	1650	55.4739	12.1625	mcColl_2025_nature	I2a	all,eur,eurasia	sg
CGG107416	C0_2_2_1_1_2_2_2_1_2	1650	55.108	12.0638	mcColl_2025_nature	I1a	all,eur,eurasia	sg
CGG107417	C0_2_2_1_1_2_2_2_1_2	1650	57.0232	9.87185	mcColl_2025_nature	-	all,eur,eurasia	sg
CGG107418	C0_2_2_1_1_2_2_1	1750	55.1463	11.8702	mcColl_2025_nature	-	all,eur,eurasia	sg
CGG107419	C0_2_2_1_1_2_2_1	1650	55.4415	12.1658	mcColl_2025_nature	R1b	all,eur,eurasia	sg
CGG107420	C0_2_2_1_1_2_2_1	1750	55.3451	11.2907	mcColl_2025_nature	I1	all,eur,eurasia	sg
CGG107422	C0_2_2_1_1_2_2_2_1_2	1650	55.8395	12.2594	mcColl_2025_nature	I2a	all,eur,eurasia	sg
CGG107423	C0_2_2_1_1_2_2_1	1650	55.5784	11.9177	mcColl_2025_nature	R1b	all,eur,eurasia	sg
CGG107424	C0_2_2_2_2_2_1_2_1_1	1650	57.0767	9.2878	mcColl_2025_nature	-	all,eur,eurasia	sg
CGG107425	C0_2_2_1_2_2_2_2_1_2_2_2_2	1650	57.0767	9.2878	mcColl_2025_nature	R1a	all,eur,eurasia	sg
CGG107426	C0_2_2_1_1_2_2_2_1_2	1650	55.4643	11.9885	mcColl_2025_nature	-	all,eur,eurasia	sg
CGG107427	C0_2_2_1_1_2_2_1	1650	55.4643	11.9885	mcColl_2025_nature	I1a	all,eur,eurasia	sg
CGG107428	C0_2_2_1_1_1_2_1	1650	55.4643	11.9885	mcColl_2025_nature	-	all,eur,eurasia	sg
CGG107429	C0_2_2_1_1_2_2_1	1650	55.4643	11.9885	mcColl_2025_nature	I1a	all,eur,eurasia	sg
CGG107433	C0_2_2_1_1_2_2_2_1_1	1750	55.1162	11.8291	mcColl_2025_nature	R1b	all,eur,eurasia	sg
CGG107434	C0_2_2_1_1_2_2_2_1_1	1750	55.1162	11.8291	mcColl_2025_nature	-	all,eur,eurasia	sg
CGG107435	C0_2_2_1_1_2_2_2_1_2	1750	55.1162	11.8291	mcColl_2025_nature	-	all,eur,eurasia	sg
CGG107436	C0_2_2_1_1_2_2_1	1948	55.1162	11.8291	mcColl_2025_nature	-	all,eur,eurasia	sg
CGG107437	C0_2_2_1_1_1_1_1_2_2	1650	55.1172	11.8282	mcColl_2025_nature	I1a	all,eur,eurasia	sg
CGG107438	C0_2_2_1_1_2_2_1	1650	55.1172	11.8282	mcColl_2025_nature	-	all,eur,eurasia	sg
CGG107440	C0_2_2_1_1_2_2_2_2	1750	55.8221	11.5201	mcColl_2025_nature	G2a	all,eur,eurasia	sg
CGG107441	C0_2_2_1_1_2_2_2_1_2	1850	55.8151	11.503	mcColl_2025_nature	I2a	all,eur,eurasia	sg
CGG107442	C0_2_2_1_1_2_2_2_1_2	1850	55.8151	11.503	mcColl_2025_nature	I1a	all,eur,eurasia	sg
CGG107443	C0_2_2_1_1_2_2_1	1850	55.8151	11.503	mcColl_2025_nature	I1a	all,eur,eurasia	sg
CGG107444	C0_2_2_1_1_2_2_2_1_2	1850	55.8151	11.503	mcColl_2025_nature	-	all,eur,eurasia	sg
CGG107446	C0_2_2_1_1_2_2_1	1850	55.8057	11.4311	mcColl_2025_nature	R1b	all,eur,eurasia	sg
CGG107447	C0_2_2_1_1_2_2_2_1_2	1850	55.7002	11.5048	mcColl_2025_nature	I1a	all,eur,eurasia	sg
CGG107449	C0_2_2_1_1_2_2_2_1_2	1850	54.9887	12.3731	mcColl_2025_nature	R1b	all,eur,eurasia	sg
CGG107450	C0_2_2_1_1_2_2_1	1850	54.9887	12.3731	mcColl_2025_nature	-	all,eur,eurasia	sg
CGG107451	C0_2_2_1_1_2_2_1	1850	54.9887	12.3731	mcColl_2025_nature	R1b	all,eur,eurasia	sg
CGG107452	C0_2_2_1_1_2_2_2_1_2	1850	55.6602	12.4744	mcColl_2025_nature	-	all,eur,eurasia	sg
CGG107453	C0_2_2_1_1_2_2_2_1_2	1850	55.6692	12.2092	mcColl_2025_nature	-	all,eur,eurasia	sg
CGG107454	C0_2_2_1_1_2_2_2_1_2	1850	55.6692	12.2092	mcColl_2025_nature	R1a	all,eur,eurasia	sg
CGG107456	C0_2_2_1_1_2_2_2_1_1	1850	55.6692	12.2092	mcColl_2025_nature	-	all,eur,eurasia	sg
CGG107457	C0_2_2_1_1_2_2_2_1_2	1850	55.6692	12.2092	mcColl_2025_nature	-	all,eur,eurasia	sg
CGG107458	C0_2_2_1_1_2_2_2_1_2	1850	55.6692	12.2092	mcColl_2025_nature	-	all,eur,eurasia	sg
CGG107459	C0_2_2_1_1_2_2_2_1_2	1886	55.6692	12.2092	mcColl_2025_nature	I1a	all,eur,eurasia	sg
CGG107460	C0_2_2_1_1_2_2_2_1_2	1850	55.6692	12.2092	mcColl_2025_nature	-	all,eur,eurasia	sg
CGG107461	C0_2_2_2_2_2_2_1_2_2_2_1	1850	55.6692	12.2092	mcColl_2025_nature	-	all,eur,eurasia	sg
CGG107463	C0_2_2_1_1_2_2_2_1_2	3950	55.6692	12.2092	mcColl_2025_nature	R1a	all,eur,eurasia	sg
CGG107464	C0_2_2_1_2_2_1_1_1	4064	55.6692	12.2092	mcColl_2025_nature	R1b	all,eur,eurasia	sg
CGG107465	C0_2_2_1_2_2_1_1_2	4060	55.6692	12.2092	mcColl_2025_nature	R1b	all,eur,eurasia	sg
CGG107466	C0_2_2_1_2_2_1_1_2	3950	55.6692	12.2092	mcColl_2025_nature	-	all,eur,eurasia	sg
CGG107467	C0_2_2_1_1_1_2_2	1850	55.7902	12.2904	mcColl_2025_nature	R1b	all,eur,eurasia	sg
CGG107468	C0_2_2_1_1_2_2_1	1650	55.7443	11.6706	mcColl_2025_nature	-	all,eur,eurasia	sg
CGG107470	C0_2_2_1_1_2_2_1	1850	55.2299	12.1375	mcColl_2025_nature	-	all,eur,eurasia	sg
CGG107472	C0_2_2_1_1_1_2_2	1750	57.1587	9.02661	mcColl_2025_nature	-	all,eur,eurasia	sg
CGG107476	C0_2_2_1_1_1_2_2	1942	57.1587	9.02661	mcColl_2025_nature	I2a	all,eur,eurasia	sg
CGG107477	C0_2_2_1_1_1_2_2	1750	57.1587	9.02661	mcColl_2025_nature	-	all,eur,eurasia	sg
CGG107478	C0_2_2_1_1_1_2_2	1750	57.1587	9.02661	mcColl_2025_nature	-	all,eur,eurasia	sg
CGG107479	C0_2_2_2_2_2_1_2_2_2	1850	56.2315	10.1904	mcColl_2025_nature	I1	all,eur,eurasia	sg
CGG107480	C0_2_2_1_1_1_2_2	1850	56.2315	10.1904	mcColl_2025_nature	I2a	all,eur,eurasia	sg
CGG107481	C0_2_2_1_1_2_2_2_1_2	1915	54.7391	11.2333	mcColl_2025_nature	I1	all,eur,eurasia	sg
CGG107482	C0_2_2_1_1_2_2_2_1_2	1850	55.6429	12.473	mcColl_2025_nature	I1	all,eur,eurasia	sg
CGG107484_rmContam	C0_2_2_1_1_2_2_2_1_2	1849.5	55.7382	11.6453	mcColl_2025_nature	R1a	all,eur,eurasia	sg
CGG107486	C0_2_2_1_1_2_2_2_1_2	1850	55.5644	12.2746	mcColl_2025_nature	I1a	all,eur,eurasia	sg
CGG107488	C0_2_2_1_1_2_2_2_1_2	1850	55.5644	12.2746	mcColl_2025_nature	I1a	all,eur,eurasia	sg
CGG107489	C0_2_2_1_1_2_2_1	1850	55.5644	12.2746	mcColl_2025_nature	R1b	all,eur,eurasia	sg
CGG107490	C0_2_2_1_1_2_2_1	1850	55.5644	12.2746	mcColl_2025_nature	R1a	all,eur,eurasia	sg
CGG107492	C0_2_2_1_1_1_1_2_2	1850	55.5644	12.2746	mcColl_2025_nature	-	all,eur,eurasia	sg
CGG107494	C0_2_2_1_1_2_2_2_1_1	1850	55.5644	12.2746	mcColl_2025_nature	R1b	all,eur,eurasia	sg
CGG107495	C0_2_2_1_1_2_2_2_2	1850	55.5644	12.2746	mcColl_2025_nature	R1b	all,eur,eurasia	sg
CGG107498	C0_2_2_2_2_2_2_1_1_2	1850	55.5644	12.2746	mcColl_2025_nature	R1b	all,eur,eurasia	sg
CGG107499	C0_2_2_1_1_2_2_2_1_2	1850	55.5644	12.2746	mcColl_2025_nature	-	all,eur,eurasia	sg
CGG107501	C0_2_2_1_1_2_2_2_1_2	1850	55.2235	11.5116	mcColl_2025_nature	-	all,eur,eurasia	sg
CGG107502	C0_2_2_1_1_2_2_1	1850	55.539	11.586	mcColl_2025_nature	I1a	all,eur,eurasia	sg
CGG107503	C0_2_2_1_1_2_2_2_1_1	1850	55.6819	11.7298	mcColl_2025_nature	-	all,eur,eurasia	sg
CGG107504	C0_2_2_1_1_2_2_2_1_2	1850	55.2526	11.8797	mcColl_2025_nature	R1a	all,eur,eurasia	sg
CGG107505	C0_2_2_1_1_2_2_2_1_2	1850	55.6159	11.2187	mcColl_2025_nature	I1	all,eur,eurasia	sg
CGG107506	C0_2_2_1_1_2_2_2_1_2	1850	55.1553	11.8191	mcColl_2025_nature	R1b	all,eur,eurasia	sg
CGG107507	C0_2_2_1_1_2_2_1	1850	55.1553	11.8191	mcColl_2025_nature	I1a	all,eur,eurasia	sg
CGG107508	C0_2_2_1_1_2_2_1	1850	55.491	11.7713	mcColl_2025_nature	-	all,eur,eurasia	sg
CGG107509	C0_2_2_1_1_2_2_1	2166	55.2815	11.7331	mcColl_2025_nature	-	all,eur,eurasia	sg
CGG107512	C0_2_2_1_1_1_2_2	2412	55.3376	11.7646	mcColl_2025_nature	R1a	all,eur,eurasia	sg
CGG107515	C0_2_2_1_1_2_2_2_1_1	1300	55.2034	10.4158	mcColl_2025_nature	I1a	all,eur,eurasia	sg
CGG107516	C0_2_2_1_1_1_1_2_2	1300	55.2034	10.4158	mcColl_2025_nature	I1	all,eur,eurasia	sg
CGG107517	C0_2_2_2_2_1_1_2_1_2_1	1225	55.884	11.153	mcColl_2025_nature	-	all,eur,eurasia	sg
CGG107518	C0_2_2_1_1_1_1_1_2_2	1246	55.1527	11.9177	mcColl_2025_nature	I1a	all,eur,eurasia	sg
CGG107519	C0_2_2_2_2_2_2_1_2_1_2	1238	55.7946	11.9197	mcColl_2025_nature	R1b	all,eur,eurasia	sg
CGG107522	C0_2_2_1_1_2_2_1	1475	55.0062	12.4818	mcColl_2025_nature	-	all,eur,eurasia	sg
CGG107523	C0_2_2_1_1_2_2_2_1_2	1937	54.9647	12.5006	mcColl_2025_nature	-	all,eur,eurasia	sg
CGG107525	C0_2_2_1_1_1_1_1_2_2	3281	56.26	9.5	mcColl_2025_nature	I1	all,eur,eurasia	sg
CGG107526	C0_1_2_2_2_2_2_2_1_1_1	5656	55.5412	11.3848	mcColl_2025_nature	R1b	all,eur,eurasia	sg
CGG107528	C0_2_2_1_1_2_2_1	1970	55.7753	11.9104	mcColl_2025_nature	I1a	all,eur,eurasia	sg
CGG107529	C0_2_2_2_2_2_2_1_2_2_2_1	1230	55.4397	10.6324	mcColl_2025_nature	R1b	all,eur,eurasia	sg
CGG107532	C0_2_2_1_1_2_2_2_1_2	1850	55.7992	11.4263	mcColl_2025_nature	I2a	all,eur,eurasia	sg
CGG107533	C0_2_2_1_1_2_2_1	1850	55.7992	11.4263	mcColl_2025_nature	-	all,eur,eurasia	sg
CGG107534	C0_2_2_1_1_2_2_1	1943	55.8042	12.2081	mcColl_2025_nature	I1a	all,eur,eurasia	sg
CGG107535	C0_2_2_1_1_2_2_1	1968	55.6262	11.9399	mcColl_2025_nature	I1a	all,eur,eurasia	sg
CGG107536	C0_2_2_2_2_2_2_1_2_2_2_2_1	240	55.6805	12.5858	mcColl_2025_nature	-	all,eur,eurasia	sg
CGG107579	C0_2_2_2_2_2_2_1_2_2_2_2_1	910	55.5692	11.2511	mcColl_2025_nature	R1b	all,eur,eurasia	sg
CGG107580	C0_2_2_2_2_2_1_1_1_2	935	55.5692	11.2511	mcColl_2025_nature	I2a	all,eur,eurasia	sg
CGG107581	C0_2_2_2_2_2_2_1_2_2_2_2_1	1050	55.4029	11.262	mcColl_2025_nature	-	all,eur,eurasia	sg
CGG107582	C0_2_2_2_2_2_2_1_2_2_2_2_1	1050	55.4029	11.262	mcColl_2025_nature	-	all,eur,eurasia	sg
CGG107742	C0_2_2_2_2_1_1_2_2_2_2	1778	51.7	6.02	mcColl_2025_nature	-	all,eur,eurasia	sg
CGG107744	C0_2_2_2_2_1_1_2_1_2_2_2_2	1812	51.7	6.02	mcColl_2025_nature	-	all,eur,eurasia	sg
CGG107745	C0_2_2_2_2_1_1_2_2_2_2	1811	51.7	6.02	mcColl_2025_nature	R1b	all,eur,eurasia	sg
CGG107746	C0_2_2_2_2_1_1_2_1_2_1	1913	51.7	6.02	mcColl_2025_nature	R1b	all,eur,eurasia	sg
CGG107747	C0_2_2_2_2_1_2_2_1_1	1778	51.7	6.02	mcColl_2025_nature	R1b	all,eur,eurasia	sg
CGG107748	C0_2_2_2_2_1_1_2_1_2_2_1	1880	51.7	6.02	mcColl_2025_nature	R1b	all,eur,eurasia	sg
CGG107749	C0_2_2_2_2_1_1_2_2_2_2	2147	51.7	6.02	mcColl_2025_nature	-	all,eur,eurasia	sg
CGG107750	C0_2_2_2_2_1_2_2_1_2_1	1840	51.7	6.02	mcColl_2025_nature	R1b	all,eur,eurasia	sg
CGG107751	C0_2_2_2_2_1_1_2_2_2_2	1765	51.7	6.02	mcColl_2025_nature	R1b	all,eur,eurasia	sg
CGG107752	C0_2_2_2_2_1_1_2_1_2_1	1840	51.7	6.02	mcColl_2025_nature	R1b	all,eur,eurasia	sg
CGG107753	C0_2_1_2_2_2_1_1	1850	51.7	6.02	mcColl_2025_nature	J1a	all,eur,eurasia	sg
CGG107754	C0_2_2_2_2_1_1_2_2_2_2	1882	51.7	6.02	mcColl_2025_nature	R1b	all,eur,eurasia	sg
CGG107755	C0_2_2_2_2_1_2_2_1_2_1	1850	51.7	6.02	mcColl_2025_nature	-	all,eur,eurasia	sg
CGG107756	C0_2_2_2_2_1_2_2_1_2_1	1918	51.7	6.02	mcColl_2025_nature	R1b	all,eur,eurasia	sg
CGG107757	C0_2_2_2_2_1_1_2_2_2_2	1850	51.7	6.02	mcColl_2025_nature	R1b	all,eur,eurasia	sg
CGG107758	C0_2_2_2_2_1_1_2_1_2_2_1	1803	51.7	6.02	mcColl_2025_nature	R1b	all,eur,eurasia	sg
CGG107759	C0_2_2_2_2_1_2_2_1_2_1	1910	51.7	6.02	mcColl_2025_nature	-	all,eur,eurasia	sg
CGG107760	C0_2_2_2_2_1_1_2_2_2_2	1850	51.7	6.02	mcColl_2025_nature	-	all,eur,eurasia	sg
CGG107761	C0_2_2_2_2_1_1_2_2_2_2	1850	51.7	6.02	mcColl_2025_nature	R1b	all,eur,eurasia	sg
CGG107762	C0_2_2_2_2_2_2_2_2_2_2	1771	51.7	6.02	mcColl_2025_nature	-	all,eur,eurasia	sg
CGG107763	C0_2_2_2_2_1_1_2_2_2_2	1768	51.7	6.02	mcColl_2025_nature	R1b	all,eur,eurasia	sg
CGG107764	C0_2_2_2_2_2_2_1_2_1_1	1966	51.7	6.02	mcColl_2025_nature	-	all,eur,eurasia	sg
CGG107765	C0_2_2_2_2_1_1_2_2_2_2	1835	51.7	6.02	mcColl_2025_nature	E1b	all,eur,eurasia	sg
CGG107766	C0_2_2_2_2_1_1_2_2_2_2	1987	51.7	6.02	mcColl_2025_nature	R1b	all,eur,eurasia	sg
CGG107767	C0_2_2_2_2_1_1_2_2_2_2	1877	51.7	6.02	mcColl_2025_nature	R1b	all,eur,eurasia	sg
CGG107768	C0_2_2_2_2_1_1_2_2_2_2	1850	51.7	6.02	mcColl_2025_nature	I2a	all,eur,eurasia	sg
CH448	C0_1_2_1_2_2_2_1	5468	54.0548	-7.03	cassidy_2020_nature	-	all,eur,eurasia	sg
CHF106_S87	C0_2_2_2_2_1_2_2_2_1_2	2388	48.6167	4	fischer_2022_iScience	R1b	all,eur,eurasia	sg
CHL001	C0_2_2_1_2_2_2_2_1_2_2_2_2	3905	50.215	15.12	papac_2021_sciadv	-	all,eur,eurasia	capture
CHL003	C0_2_2_1_2_2_2_2_1_2_2_2_1	3937	50.215	15.12	papac_2021_sciadv	R1a	all,eur,eurasia	capture
CK-09	NA	404	42.22	-83.07	scheib_2018_science	-	all	sg
CK-13	NA	4845	42.22	-83.07	scheib_2018_science	-	all	sg
CL121	C0_2_1_2_2_2_2_2_2	1345	45.0792	7.58	amorim_2018_natComm	R1b	all,eur,eurasia	capture
CL146	C0_2_2_2_2_2_2_1_2_1_2	1345	45.0792	7.58	amorim_2018_natComm	R1b	all,eur,eurasia	capture
CL23	C0_2_1_1_2_1_1_2	1345	45.0792	7.58	amorim_2018_natComm	T1a	all,eur,eurasia	capture
CL25	C0_2_1_2_2_2_1_1	1345	45.0792	7.58	amorim_2018_natComm	-	all,eur,eurasia	capture
CL30	C0_2_1_2_2_2_2_1_1	1345	45.0792	7.58	amorim_2018_natComm	R1b	all,eur,eurasia	capture
CL31	NA	1345	45.0792	7.58	amorim_2018_natComm	G2a	all,eurasia	capture
CL36	C0_2_1_1_2_1_2_1	1345	45.0792	7.58	amorim_2018_natComm	-	all,eur,eurasia	capture
CL38	C0_2_1_2_2_2_2_1_1	1345	45.0792	7.58	amorim_2018_natComm	E1b	all,eur,eurasia	capture
CL47	C0_2_2_2_2_2_1_2_2_1_2_2	1345	45.0792	7.58	amorim_2018_natComm	-	all,eur,eurasia	capture
CL57	C0_2_2_2_2_2_1_2_2_1_2_2	1345	45.0792	7.58	amorim_2018_natComm	R1b	all,eur,eurasia	capture
CL63	C0_2_2_2_2_2_1_2_2_1_2_1	1345	45.0792	7.58	amorim_2018_natComm	I1a	all,eur,eurasia	capture
CL87	C0_2_2_2_2_2_1_2_1_2	1345	45.0792	7.58	amorim_2018_natComm	-	all,eur,eurasia	capture
CL94	C0_2_1_1_2_1_2_2_2	1345	45.0792	7.58	amorim_2018_natComm	R1b	all,eur,eurasia	capture
CLR23	C0_2_2_2_2_1_2_2_1_1	2300	43.6667	4.2333	fischer_2022_iScience	R1b	all,eur,eurasia	sg
CLR24	C0_2_2_2_2_1_2_2_1_1	2300	43.6667	4.2333	fischer_2022_iScience	R1b	all,eur,eurasia	sg
CLR31	C0_2_2_2_2_1_2_2_1_1	2300	43.6667	4.2333	fischer_2022_iScience	R1b	all,eur,eurasia	sg
CLR35	C0_2_1_1_2_2_1_2	2300	43.6667	4.2333	fischer_2022_iScience	I2a	all,eur,eurasia	sg
CLR44	C0_2_2_2_2_1_2_2_1_1	2300	43.6667	4.2333	fischer_2022_iScience	R1b	all,eur,eurasia	sg
CO1	C0_1_2_2_1_1_2_1	4750	47.17	19.83	gamba_2014_natComm	-	all,eur,eurasia	sg
COL11	C0_2_2_2_2_1_2_2_2_1_1	2290	48.08	7.36	brunel_2020_pnas	-	all,eur,eurasia	sg
COL153A	C0_2_1_1_2_2_2_2_1	2290	48.08	7.36	brunel_2020_pnas	-	all,eur,eurasia	sg
COL153i	C0_2_1_1_2_1_1_1	2290	48.08	7.36	brunel_2020_pnas	-	all,eur,eurasia	sg
COL239	C0_2_2_2_2_1_2_2_2_1_1	2515	48.0833	7.3667	fischer_2022_iScience	R1b	all,eur,eurasia	sg
COL330	C0_2_1_1_2_1_1_2	2625	48.0833	7.3667	fischer_2022_iScience	G2a	all,eur,eurasia	sg
COR002	C0_2_1_1_1_2_1_1	1106	40.5192	8.79	marcus_2020_natComm	I2a	all,eur,eurasia	capture
COV20126	C0_2_2_2_2_1_2_1_1	3632	37.4061	-4.42	gonzalezFortes_2019_procRoyalSocB	I2a	all,eur,eurasia	sg
CR-01	NA	1052	34	-119.73	scheib_2018_science	-	all	sg
CRE20D	C0_1_2_2_2_1_1_2	6151	43.21	3.13	brunel_2020_pnas	-	all,eur,eurasia	sg
CS-465	NA	1305	47.4572	19.1	maroti_2022_cell	-	all,eurasia	sg
CSB-3	C0_2_1_2_1_2_2_2_2	1550	46.7085	20.25	maroti_2022_cell	-	all,eur,eurasia	sg
CSB-9	C0_2_2_2_2_2_2_2_2_1	1350	46.7085	20.25	maroti_2022_cell	-	all,eur,eurasia	sg
CSN001	C0_2_1_1_2_2_1_1	NA	43.0333	11.33	posth_2021_sciAdv	-	all,eur,eurasia	capture
CSN003	C0_2_1_1_2_2_1_1	2242	43.0333	11.33	posth_2021_sciAdv	R1b	all,eur,eurasia	capture
CSN004	C0_2_1_1_2_2_1_1	NA	43.0333	11.33	posth_2021_sciAdv	J2b	all,eur,eurasia	capture
CSN006	C0_2_1_1_2_2_1_2	2413	43.0333	11.33	posth_2021_sciAdv	R1b	all,eur,eurasia	capture
CSN008	NA	NA	43.0333	11.33	posth_2021_sciAdv	-	all	capture
CSN009	C0_2_1_1_2_1_2_1	2296	43.0333	11.33	posth_2021_sciAdv	R1b	all,eur,eurasia	capture
CSN013	C0_2_1_1_2_2_1_1	NA	43.0333	11.33	posth_2021_sciAdv	-	all,eur,eurasia	capture
CSPF-114	NA	1357	46.4361	19.89	maroti_2022_cell	-	all,eurasia	sg
CSPF-182	NA	1265	46.4361	19.89	maroti_2022_cell	-	all,eurasia	sg
CSPF-37	NA	1300	46.4361	19.89	maroti_2022_cell	-	all,eurasia	sg
CSU-11	C0_2_1_2_1_2_2_2_2	1000	46.3656	20.18	maroti_2022_cell	-	all,eur,eurasia	sg
CT-01	NA	414	33.38	-118.42	scheib_2018_science	Q1	all	sg
CabecoArruda117B	C0_1_2_2_2_2_1_2_2_1_1	5050	39.11	-8.66	martiniano_2017_plosGen	I2a	all,eur,eurasia	sg
CabecoArruda122A	C0_1_2_2_2_1_2_1_1	5050	39.11	-8.66	martiniano_2017_plosGen	G2a	all,eur,eurasia	sg
Canes1	C0_1_1_1_1_2	7089	43.355	-4.72	gonzalezFortes_2017_currBiol	-	all,eur,eurasia	sg
Carsington_pasture_1_sg	C0_1_2_1_2_2_2_2	5539	53.08	-1.64	brace_2019_natEcoEvol	I2	all,eur,eurasia	sg
CaveHa3_1_sg	C0_1_2_1_2_1_1	5264	54.07	-2.29	brace_2019_natEcoEvol	I2	all,eur,eurasia	sg
Chan	C0_1_1_1_1_1	9109	42.7344	-7.03	gonzalezFortes_2017_currBiol	-	all,eur,eurasia	sg
Cheddar_man_sg	C0_1_1_2_2_2	10300	51.28	-2.77	brace_2019_natEcoEvol	I2	all,eur,eurasia	sg
Clovis	NA	12649	45.99	-110.66	rasmussen_2014_nature	Q1	all	sg
Coldrum_1_sg	C0_1_2_1_2_2_2_1	5430	51.32	0.37	brace_2019_natEcoEvol	I2	all,eur,eurasia	sg
CovaMoura364	C0_1_2_2_2_1_2_1_1	4900	38.75	-9.22	martiniano_2017_plosGen	I2a	all,eur,eurasia	sg
CovaMoura9B	C0_1_2_2_2_1_2_1_1	4900	38.75	-9.22	martiniano_2017_plosGen	-	all,eur,eurasia	sg
Croi12-2	C0_2_1_1_2_1_1_2	1950	48.0088	7.3856	fischer_2022_iScience	-	all,eur,eurasia	sg
Cyclodrome-1	NA	7919	52.2888	104.25	kilinc_2021_currBiol	-	all,eurasia	sg
DA10	NA	2817	49.13	72.91	damgaard_2018_nature	-	all,eurasia	sg
DA100	NA	1673	42.16	77.41	damgaard_2018_nature	R1a	all,eurasia	sg
DA101	NA	1713	42.16	77.41	damgaard_2018_nature	R1a	all,eurasia	sg
DA104	NA	1774	42.16	77.41	damgaard_2018_nature	-	all,eurasia	sg
DA106	NA	780	42.07	76.96	damgaard_2018_nature	C2	all,eurasia	sg
DA11	NA	2698	50.89	73.88	damgaard_2018_nature	-	all,eurasia	sg
DA111	C0_2_2_2_2_1_2_2_1_2_1	2758	50.51	14.05	damgaard_2018_nature	R1b	all,eur,eurasia	sg
DA112	C0_2_2_2_2_2_1_1_2_2	2661	50.51	14.05	damgaard_2018_nature	-	all,eur,eurasia	sg
DA116	NA	760	42.07	76.96	damgaard_2018_nature	-	all,eurasia	sg
DA117	NA	263	42.07	76.97	damgaard_2018_nature	G2a	all,eurasia	sg
DA118	NA	911	42.07	76.97	damgaard_2018_nature	-	all,eurasia	sg
DA119	C0_2_2_2_2_2_2_1_2_1_2	1600	49.08	20.32	damgaard_2018_nature	R1b	all,eur,eurasia	sg
DA121	NA	1682	42.73	68.34	damgaard_2018_nature	-	all,eurasia	sg
DA123	NA	1682	42.73	68.32	damgaard_2018_nature	-	all,eurasia	sg
DA124	NA	1279	43.37	77.44	damgaard_2018_nature	J2	all,eurasia	sg
DA125	NA	1800	42.59	68.05	damgaard_2018_nature	T1a	all,eurasia	sg
DA126	NA	1040	43.39	77.54	damgaard_2018_nature	R1a	all,eurasia	sg
DA127	NA	1672	42.99	79.37	damgaard_2018_nature	Q1	all,eurasia	sg
DA128	NA	720	43.52	77.76	damgaard_2018_nature	-	all,eurasia	sg
DA129	NA	2375	43.14	76.23	damgaard_2018_nature	R1a	all,eurasia	sg
DA13	NA	2667	49.06	75.5	damgaard_2018_nature	R1a	all,eurasia	sg
DA130	NA	2271	43.37	77.43	damgaard_2018_nature	R1a	all,eurasia	sg
DA134	C0_2_1_2_1_2_1	1933	47.29	39.55	damgaard_2018_nature	R1a	all,eur,eurasia	sg
DA139	C0_2_1_2_1_2_1	1933	47.29	39.55	damgaard_2018_nature	-	all,eur,eurasia	sg
DA14	NA	2667	49.12	75.19	damgaard_2018_nature	-	all,eurasia	sg
DA141	C0_2_1_2_1_2_1	1933	47.28	39.53	damgaard_2018_nature	Q1	all,eur,eurasia	sg
DA142	NA	1250	47.28	39.54	damgaard_2018_nature	R1a	all,eurasia	sg
DA143	C0_2_1_2_1_2_1	1933	47.29	39.54	damgaard_2018_nature	-	all,eur,eurasia	sg
DA144	C0_2_1_2_1_2_1_2_1	1933	47.29	39.55	damgaard_2018_nature	R1a	all,eur,eurasia	sg
DA145	C0_2_1_2_2_1_1_1	1933	47.28	39.54	damgaard_2018_nature	R1a	all,eur,eurasia	sg
DA146	C0_2_1_2_1_1_1_1	1300	42.86	44.19	damgaard_2018_nature	-	all,eur,eurasia	sg
DA15	NA	2668	48.48	74.42	damgaard_2018_nature	R1a	all,eurasia	sg
DA16	NA	2667	48.49	74.43	damgaard_2018_nature	R1a	all,eurasia	sg
DA160	C0_2_1_2_2_1_2_2_2	1300	42.86	44.19	damgaard_2018_nature	-	all,eur,eurasia	sg
DA161	NA	1300	42.83	44.12	damgaard_2018_nature	Q1	all,eurasia	sg
DA162	C0_2_1_2_1_1_1_1	1700	43.22	44.54	damgaard_2018_nature	Q1	all,eur,eurasia	sg
DA164	C0_2_1_2_1_1_1_1	850	43.33	44.18	damgaard_2018_nature	-	all,eur,eurasia	sg
DA17	NA	2737	51.08	75.43	damgaard_2018_nature	R1a	all,eurasia	sg
DA177	NA	1650	52.02	77.19	damgaard_2018_nature	-	all,eurasia	sg
DA179	NA	900	49.04	73.62	damgaard_2018_nature	G2	all,eurasia	sg
DA18	NA	2667	51.71	74.88	damgaard_2018_nature	-	all,eurasia	sg
DA19	NA	2725	51.27	78.07	damgaard_2018_nature	E1b	all,eurasia	sg
DA191	C0_2_2_2_2_2_1_1_2_2	2481	47.56	20.71	damgaard_2018_nature	-	all,eur,eurasia	sg
DA194	C0_2_2_2_2_2_1_1_2_2	2339	46.34	20.16	damgaard_2018_nature	-	all,eur,eurasia	sg
DA195	C0_2_1_1_2_2_2_2_1	2692	46.34	20.16	damgaard_2018_nature	-	all,eur,eurasia	sg
DA197	C0_2_2_2_2_2_1_1_2_2	2456	46.34	20.16	damgaard_2018_nature	R1a	all,eur,eurasia	sg
DA198	C0_2_1_1_2_1_2_2_2	2453	46.34	20.16	damgaard_2018_nature	G2a	all,eur,eurasia	sg
DA199	C0_2_1_1_2_1_1_1	706	47.56	21.02	damgaard_2018_nature	-	all,eur,eurasia	sg
DA2	NA	2817	54.68	90.85	damgaard_2018_nature	R1a	all,eurasia	sg
DA20	NA	2300	51.64	74.67	damgaard_2018_nature	Q1	all,eurasia	sg
DA201	NA	2080	43.22	77.85	damgaard_2018_nature	-	all,eurasia	sg
DA202	NA	2662	46.04	53.44	damgaard_2018_nature	-	all,eurasia	sg
DA204	NA	1039	43.2	76.98	damgaard_2018_nature	J2	all,eurasia	sg
DA205	NA	850	43.2	76.98	damgaard_2018_nature	-	all,eurasia	sg
DA206	NA	1757	42.9	68.25	damgaard_2018_nature	R1a	all,eurasia	sg
DA220	NA	2150	43.22	77.85	damgaard_2018_nature	N	all,eurasia	sg
DA221	NA	2719	43.18	76.41	damgaard_2018_nature	Q1	all,eurasia	sg
DA222	NA	1100	43.2	76.98	damgaard_2018_nature	J2	all,eurasia	sg
DA223	NA	2339	43.22	77.85	damgaard_2018_nature	R1a	all,eurasia	sg
DA224	NA	1682	42.83	68.33	damgaard_2018_nature	R1a	all,eurasia	sg
DA226	NA	1850	43.07	68.25	damgaard_2018_nature	-	all,eurasia	sg
DA227	NA	2150	43.22	77.85	damgaard_2018_nature	-	all,eurasia	sg
DA228	NA	1250	42.83	68.33	damgaard_2018_nature	O1b	all,eurasia	sg
DA229	NA	1950	42.46	69.7	damgaard_2018_nature	R1a	all,eurasia	sg
DA23	NA	880	52.69	62.65	damgaard_2018_nature	C2	all,eurasia	sg
DA230	NA	1100	43.2	76.98	damgaard_2018_nature	J2	all,eurasia	sg
DA231	NA	3542	52.49	76.84	damgaard_2018_nature	-	all,eurasia	sg
DA234	NA	1746	61.9	28.92	sikora_2019_nature	-	all,eurasia	sg
DA236	C0_2_2_1_1_1_1_2_1	1508	60.22	24.87	sikora_2019_nature	-	all,eur,eurasia	sg
DA237	NA	1388	62.9	22.4	sikora_2019_nature	-	all,eurasia	sg
DA238	NA	1417	61.9	28.92	sikora_2019_nature	-	all,eurasia	sg
DA243	C0_2_1_2_1_2_2_2_1	1533	43.96	42.59	damgaard_2018_nature	R1a	all,eur,eurasia	sg
DA245	NA	7941	51.7	103.7	damgaard_2018_science	N1	all,eurasia	sg
DA246	NA	7727	51.7	103.7	damgaard_2018_science	-	all,eurasia	sg
DA247	NA	7701	51.7	103.7	damgaard_2018_science	N	all,eurasia	sg
DA248	NA	7645	51.7	103.7	damgaard_2018_science	N1	all,eurasia	sg
DA249	NA	7840	51.7	103.7	damgaard_2018_science	-	all,eurasia	sg
DA250	NA	7392	51.7	103.7	damgaard_2018_science	N1	all,eurasia	sg
DA251	NA	7336	51.7	103.7	damgaard_2018_science	N1	all,eurasia	sg
DA252	NA	7341	51.7	103.7	damgaard_2018_science	-	all,eurasia	sg
DA253	NA	7246	51.7	103.7	damgaard_2018_science	-	all,eurasia	sg
DA26	NA	2000	52.18	64.54	damgaard_2018_nature	-	all,eurasia	sg
DA27	NA	1592	52.84	62.89	damgaard_2018_nature	R1a	all,eurasia	sg
DA28	NA	700	47	66.29	damgaard_2018_nature	C2	all,eurasia	sg
DA29	NA	700	47	66.29	damgaard_2018_nature	R1a	all,eurasia	sg
DA3	NA	2817	54.68	90.85	damgaard_2018_nature	-	all,eurasia	sg
DA30	NA	1962	51.7	65.67	damgaard_2018_nature	I2a	all,eurasia	sg
DA31	C0_2_1_2_1_1_1_1	3314	40.52	44.93	damgaard_2018_nature	I2a	all,eur,eurasia	sg
DA334	NA	4121	51.7	103.7	damgaard_2018_science	Q1	all,eurasia	sg
DA336	NA	4200	51.7	103.7	damgaard_2018_science	Q1	all,eurasia	sg
DA337	NA	4331	51.7	103.7	damgaard_2018_science	Q1	all,eurasia	sg
DA339	NA	4040	51.7	103.7	damgaard_2018_science	Q1	all,eurasia	sg
DA341	NA	7585	52.29	104.25	damgaard_2018_science	-	all,eurasia	sg
DA342	NA	5610	53.19	103.37	damgaard_2018_science	-	all,eurasia	sg
DA343	NA	4162	53.19	103.37	damgaard_2018_nature	Q1	all,eurasia	sg
DA344	NA	5608	53.19	103.37	damgaard_2018_science	-	all,eurasia	sg
DA345	NA	5456	53.19	103.37	damgaard_2018_science	N1	all,eurasia	sg
DA35	C0_2_1_2_1_1_1_2	3314	40.52	44.93	damgaard_2018_nature	-	all,eur,eurasia	sg
DA353	NA	4162	53.19	103.37	damgaard_2018_nature	Q1	all,eurasia	sg
DA354	NA	4626	53.18	106.96	damgaard_2018_science	Q1	all,eurasia	sg
DA355	NA	5461	53.19	103.37	damgaard_2018_science	Q1	all,eurasia	sg
DA356	NA	4162	53.19	103.37	damgaard_2018_nature	Q1	all,eurasia	sg
DA357	NA	7803	52.29	104.25	damgaard_2018_science	C2	all,eurasia	sg
DA358	NA	4710	53.18	106.96	damgaard_2018_science	-	all,eurasia	sg
DA359	NA	7559	52.29	104.25	damgaard_2018_science	N1	all,eurasia	sg
DA360	NA	4706	53.18	106.96	damgaard_2018_science	-	all,eurasia	sg
DA361	NA	4162	53.19	103.37	damgaard_2018_nature	Q1	all,eurasia	sg
DA362	NA	7242	51.7	103.7	damgaard_2018_science	N1	all,eurasia	sg
DA38	NA	2125	49.27	101.72	damgaard_2018_nature	-	all,eurasia	sg
DA380	NA	5181	37.6	59.33	damgaard_2018_science	-	all,eurasia	sg
DA381	NA	5181	37.19	61.03	damgaard_2018_science	J2a	all,eurasia	sg
DA382	NA	5150	38.72	61.69	damgaard_2018_science	-	all,eurasia	sg
DA383	NA	5150	38.72	61.69	damgaard_2018_science	-	all,eurasia	sg
DA385	NA	1467	41.5	75.79	damgaard_2018_nature	R1a	all,eurasia	sg
DA39	NA	1948	48.02	101.35	damgaard_2018_nature	R1a	all,eurasia	sg
DA4	NA	2817	54.68	90.85	damgaard_2018_nature	Q1	all,eurasia	sg
DA43	NA	2095	42.53	105.18	damgaard_2018_nature	O2	all,eurasia	sg
DA45	NA	2095	42.53	105.18	damgaard_2018_nature	O2	all,eurasia	sg
DA47	NA	2076	41.43	75.33	damgaard_2018_nature	Q1	all,eurasia	sg
DA48	NA	2250	41.43	75.33	damgaard_2018_nature	R1a	all,eurasia	sg
DA49	NA	2271	41.43	75.33	damgaard_2018_nature	R1a	all,eurasia	sg
DA5	NA	2817	54.68	90.85	damgaard_2018_nature	R1a	all,eurasia	sg
DA50	NA	2250	41.43	75.33	damgaard_2018_nature	-	all,eurasia	sg
DA51	NA	2305	41.43	75.33	damgaard_2018_nature	R1a	all,eurasia	sg
DA52	NA	1532	41.43	75.33	damgaard_2018_nature	R1a	all,eurasia	sg
DA53	NA	2400	41.43	75.33	damgaard_2018_nature	-	all,eurasia	sg
DA54	NA	1682	41.43	75.33	damgaard_2018_nature	Q1	all,eurasia	sg
DA56	NA	2096	41.43	75.33	damgaard_2018_nature	R1a	all,eurasia	sg
DA57	NA	2080	41.5	75.8	damgaard_2018_nature	J2	all,eurasia	sg
DA58	NA	2078	41.5	75.8	damgaard_2018_nature	J2a	all,eurasia	sg
DA6	NA	2817	54.68	90.85	damgaard_2018_nature	-	all,eurasia	sg
DA65	NA	1543	41.5	75.79	damgaard_2018_nature	E1b	all,eurasia	sg
DA66	NA	1489	41.5	75.79	damgaard_2018_nature	-	all,eurasia	sg
DA68	NA	1364	41.5	75.79	damgaard_2018_nature	-	all,eurasia	sg
DA69	NA	1592	41.5	75.79	damgaard_2018_nature	-	all,eurasia	sg
DA7	NA	2817	54.68	90.85	damgaard_2018_nature	R1a	all,eurasia	sg
DA70	NA	1849	41.5	75.79	damgaard_2018_nature	-	all,eurasia	sg
DA72	NA	1681	41.5	75.79	damgaard_2018_nature	-	all,eurasia	sg
DA73	NA	1672	41.5	75.79	damgaard_2018_nature	Q1	all,eurasia	sg
DA74	NA	1540	41.5	75.79	damgaard_2018_nature	Q1	all,eurasia	sg
DA8	NA	2817	54.68	90.85	damgaard_2018_nature	-	all,eurasia	sg
DA80	NA	1673	41.5	75.79	damgaard_2018_nature	-	all,eurasia	sg
DA81	NA	1767	41.62	74.99	damgaard_2018_nature	R1b	all,eurasia	sg
DA82	NA	1820	41.62	74.99	damgaard_2018_nature	-	all,eurasia	sg
DA85	NA	1768	41.62	74.99	damgaard_2018_nature	L1	all,eurasia	sg
DA86	NA	1501	42.08	76.97	damgaard_2018_nature	Q1	all,eurasia	sg
DA87	NA	1284	52.64	76.71	damgaard_2018_nature	R1b	all,eurasia	sg
DA89	NA	1265	53.6	75.21	damgaard_2018_nature	R1a	all,eurasia	sg
DA9	NA	2817	54.68	90.85	damgaard_2018_nature	-	all,eurasia	sg
DA92	NA	1983	52.17	77.04	damgaard_2018_nature	R1b	all,eurasia	sg
DA93	NA	1218	52.5	76.61	damgaard_2018_nature	R1b	all,eurasia	sg
DA94	NA	1218	52.5	76.61	damgaard_2018_nature	R1a	all,eurasia	sg
DA95	NA	1680	52.62	76.75	damgaard_2018_nature	N1	all,eurasia	sg
DA96	NA	1680	42.16	77.41	damgaard_2018_nature	Q1	all,eurasia	sg
DA98	NA	1848	42.16	77.41	damgaard_2018_nature	-	all,eurasia	sg
DA99	NA	742	42.07	76.96	damgaard_2018_nature	-	all,eurasia	sg
DAV-A-8	C0_2_2_1_1_1_1_1_2_1	1000	65.97	-18.53	ebenesersdottir_2018_science	-	all,eur,eurasia	sg
DCZ-M21II	NA	1852	36.531	101.96	ning_2020_natComm	O2a	all,eurasia	sg
DCZ-M22IV	NA	2000	36.531	101.96	ning_2020_natComm	-	all,eurasia	sg
DCZM17IV	NA	2000	36.531	101.96	ning_2020_natComm	-	all,eurasia	sg
DK-701	C0_2_1_2_1_2_2_1	1305	47.0329	19.03	maroti_2022_cell	-	all,eur,eurasia	sg
DKS-A-1	C0_2_2_2_2_2_1_2_2_2	1025	64.91	-24.05	ebenesersdottir_2018_science	R1a	all,eur,eurasia	sg
DRO001	C0_2_2_1_2_1_2_1	4697	50.4369	13.41	papac_2021_sciadv	Q1b	all,eur,eurasia	capture
DRU001	C0_2_2_2_2_2_1_2_2_2_2_2	1231	52.8147	8.19	gretzinger_2022_nature	-	all,eur,eurasia	capture
DRU003	C0_2_2_2_2_2_1_2_1_2	1120	52.8147	8.19	gretzinger_2022_nature	R1a	all,eur,eurasia	capture
DRU004	NA	1200	52.8147	8.19	gretzinger_2022_nature	-	all	capture
DRU006	C0_2_2_2_2_2_1_2_1_2	1096	52.8147	8.19	gretzinger_2022_nature	-	all,eur,eurasia	capture
DRU012	NA	1200	52.8147	8.19	gretzinger_2022_nature	R1b	all	capture
DRU013	C0_2_2_2_2_2_1_2_1_2	1200	52.8147	8.19	gretzinger_2022_nature	-	all,eur,eurasia	capture
DRU016	C0_2_2_2_2_2_1_2_1_1	1200	52.8147	8.19	gretzinger_2022_nature	-	all,eur,eurasia	capture
DRU017	C0_2_2_2_2_2_1_2_1_2	1200	52.8147	8.19	gretzinger_2022_nature	-	all,eur,eurasia	capture
DRU018	C0_2_2_2_2_2_1_2_1_2	1200	52.8147	8.19	gretzinger_2022_nature	-	all,eur,eurasia	capture
DUN002	C0_2_2_2_2_2_1_2_2_2_2_2	1013	53.5962	7.65	gretzinger_2022_nature	R1b	all,eur,eurasia	capture
DUN007	C0_2_2_2_2_2_2_1_2_2_2_2_1	1236	53.5962	7.65	gretzinger_2022_nature	-	all,eur,eurasia	capture
DUN010	NA	1150	53.5962	7.65	gretzinger_2022_nature	R1b	all	capture
DUN011	C0_2_2_2_2_2_1_2_1_2	1228	53.5962	7.65	gretzinger_2022_nature	R1b	all,eur,eurasia	capture
Darra	NA	4466	36.7833	70	narasimhan_2019_science	R2	all,eurasia	capture
DolmenAnsiao96B	C0_1_2_2_2_2_1_2_2_1_1	5450	39.75	-8.81	martiniano_2017_plosGen	I2a	all,eur,eurasia	sg
Donkalnis6	C0_1_1_1_2_2_1	6569	55.808	22.42	mittnik_2018_natComm	-	all,eur,eurasia	capture
Dzhylinda-1	NA	8447	55.6689	115.87	kilinc_2021_currBiol	-	all,eurasia	sg
EAS001	C0_2_2_2_2_2_2_1_2_2_2_1	1321	51.2453	1.3	gretzinger_2022_nature	-	all,eur,eurasia	sg
EAS004	C0_2_2_2_2_2_1_2_2_1_1	1349	51.2453	1.3	gretzinger_2022_nature	R1b	all,eur,eurasia	sg
EBA1	NA	4112	51.63	74.66	damgaard_2018_science	-	all,eurasia	sg
EBA2	NA	4494	52.63	76.73	damgaard_2018_science	-	all,eurasia	sg
EDM124	NA	3554	42.0996	118.95	ning_2020_natComm	O2a	all,eurasia	sg
EDM139	NA	4000	42.0996	118.95	ning_2020_natComm	-	all,eurasia	sg
EDM176	NA	4000	42.0996	118.95	ning_2020_natComm	NO?	all,eurasia	sg
EHU002	C0_2_2_2_2_1_2_1_2_1	4367	42.4192	-3.48	olalde_2019_science	R1b	all,eur,eurasia	capture
ELY002	C0_2_2_2_2_2_2_1_2_1_1	1473	52.4001	0.26	gretzinger_2022_nature	-	all,eur,eurasia	sg
ELY003	C0_2_2_1_1_1_2_1	1350	52.4001	0.26	gretzinger_2022_nature	R1b	all,eur,eurasia	sg
ELY006	C0_2_2_2_2_2_2_1_2_1_1	1350	52.4001	0.26	gretzinger_2022_nature	-	all,eur,eurasia	sg
ERS1164	C0_2_2_2_2_1_2_2_2_1_1	2200	48.42	7.66	brunel_2020_pnas	-	all,eur,eurasia	sg
ERS1790729	C0_2_1_2_2_1_2_2_1	3750	33.56	35.4	haber_2017_ajhg	-	all,eur,eurasia	sg
ERS1790730	C0_2_1_2_2_1_2_2_1	3650	33.56	35.4	haber_2017_ajhg	-	all,eur,eurasia	sg
ERS1790731	C0_2_1_2_2_1_2_2_1	3750	33.56	35.4	haber_2017_ajhg	-	all,eur,eurasia	sg
ERS1790732	C0_2_1_2_2_1_2_2_1	3650	33.56	35.4	haber_2017_ajhg	J2b	all,eur,eurasia	sg
ERS1790733	C0_2_1_2_2_1_2_2_1	3770	33.56	35.4	haber_2017_ajhg	J1a	all,eur,eurasia	sg
ERS3189335	C0_2_1_2_2_1_2_2_1	1421	33.56	35.4	haber_2019_ajhg	-	all,eur,eurasia	sg
ERS3189338	C0_2_1_2_2_1_2_2_1	1637	33.56	35.4	haber_2019_ajhg	-	all,eur,eurasia	sg
ERS3189339	C0_2_1_2_2_1_2_2_1	1525	33.56	35.4	haber_2019_ajhg	-	all,eur,eurasia	sg
ERS3189342	C0_2_1_2_2_1_2_2_1	1525	33.56	35.4	haber_2019_ajhg	-	all,eur,eurasia	sg
ERS3189343	C0_2_1_2_2_2_2_2_1	861	33.56	35.4	haber_2019_ajhg	R1b	all,eur,eurasia	sg
ERS3189348	C0_2_1_2_2_2_1_1	800	33.56	35.4	haber_2019_ajhg	J2a	all,eur,eurasia	sg
ERS3189349	C0_2_1_2_2_1_2_2_1	800	33.56	35.4	haber_2019_ajhg	E1b	all,eur,eurasia	sg
ERS3189350	C0_2_2_2_2_2_1_2_2_1_2_2	713	33.56	35.4	haber_2019_ajhg	R1b	all,eur,eurasia	sg
ERS3189351	C0_2_1_1_2_1_2_1	800	33.56	35.4	haber_2019_ajhg	R1b	all,eur,eurasia	sg
ERS3189352	C0_2_1_2_2_2_2_1_2	724	33.56	35.4	haber_2019_ajhg	R1b	all,eur,eurasia	sg
ERS3189353	C0_2_1_2_2_1_2_2_1	781	33.56	35.4	haber_2019_ajhg	T1a	all,eur,eurasia	sg
ERS3189355	C0_2_1_2_2_1_2_2_1	702	33.56	35.4	haber_2019_ajhg	Q1	all,eur,eurasia	sg
ERS3189357	C0_2_2_2_2_2_1_2_2_2_2_2	800	33.56	35.4	haber_2019_ajhg	R1b	all,eur,eurasia	sg
ERS83-2	C0_2_1_1_2_1_1_2	2200	48.4333	7.6667	fischer_2022_iScience	G2a	all,eur,eurasia	sg
ERS86	C0_2_2_2_2_1_2_2_1_1	2200	48.42	7.66	brunel_2020_pnas	-	all,eur,eurasia	sg
ERS88	C0_2_1_1_2_1_1_2	2200	48.42	7.66	brunel_2020_pnas	-	all,eur,eurasia	sg
ETR007	C0_2_1_2_2_2_2_2_1	1090	43.017	11.95	posth_2021_sciAdv	-	all,eur,eurasia	capture
ETR010	C0_2_1_2_2_2_2_2_2	NA	43.017	11.95	posth_2021_sciAdv	-	all,eur,eurasia	capture
ETR013	C0_2_1_2_2_2_2_2_2	993	43.017	11.95	posth_2021_sciAdv	-	all,eur,eurasia	capture
ETR016	NA	1480	43.017	11.95	posth_2021_sciAdv	I1	all	capture
EUG11	C0_2_2_2_2_1_2_1_2_2	3903	43.16	2.31	brunel_2020_pnas	R1b	all,eur,eurasia	sg
ElMiron	C0_2_2_2_1_2_1_1	18775	43.26	-3.45	fu_2016_nature	-	all,eur,eurasia	capture
Embo_1	C0_1_2_1_2_1_1	5050	57.91	-4	brace_2019_natEcoEvol	-	all,eur,eurasia	capture
Es97-1	C0_1_2_1_2_2_2_2	6005	50.92	1.71	brunel_2020_pnas	I2a	all,eur,eurasia	sg
F004	NA	2230	43.61	93.17	ning_2019_currBiol	-	all,eurasia	sg
F38	C0_2_1_2_2_1_2_2_2	2833	37.01	45.46	broushaki_2016_science	-	all,eur,eurasia	sg
FGD-4	NA	1365	46.4777	18.98	maroti_2022_cell	-	all,eurasia	sg
FN2	C0_2_1_1_2_2_1_1	1650	48.14	11.4	veeramah_2018_pnas	G2a	all,eur,eurasia	sg
FOV-A-1	C0_2_2_2_2_2_1_2_1_1	636	65.45	-14.6	ebenesersdottir_2018_science	R1b	all,eur,eurasia	sg
FSS-A-1	C0_2_2_2_2_2_1_2_1_2	1015	65.32	-19.15	ebenesersdottir_2018_science	-	all,eur,eurasia	sg
FU-193	C0_2_1_2_2_1_1_1	1227	46.7665	20.2	maroti_2022_cell	-	all,eur,eurasia	sg
FU-215	NA	1227	46.7665	20.2	maroti_2022_cell	-	all,eurasia	sg
Funadomari_23_all	NA	3755	45.38	141.04	kanzawa-kiriyama_2019_anthropSci	-	all,eurasia	sg
Funadomari_5_all	NA	3755	45.38	141.04	kanzawa-kiriyama_2019_anthropSci	D2	all,eurasia	sg
Fussels_Lodge_1_sg	C0_1_2_1_2_2_2_1	5658	51.09	-1.73	brace_2019_natEcoEvol	-	all,eur,eurasia	sg
GB1	C0_2_2_2_1_2_1_1	5389	46.7877	23.52	gonzalezFortes_2017_currBiol	-	all,eur,eurasia	sg
GBVPK	C0_2_2_2_2_1_1_1_1	4330	43.1491	3.06	seguin-orlando_2021_currBiol	R1b	all,eur,eurasia	sg
GBVPL	C0_1_2_2_2_1_2_1_1	4474	43.1491	3.06	seguin-orlando_2021_currBiol	-	all,eur,eurasia	sg
GBVPO	C0_2_2_2_2_1_2_1_2_2	3592	43.1491	3.06	seguin-orlando_2021_currBiol	-	all,eur,eurasia	sg
GD13a	C0_2_1_2_2_1_2_1_2	9846	34.45	48.12	gallegoLlorente_2016_sciRep	-	all,eur,eurasia	sg
GDF1231	C0_2_1_2_2_2_2_2_1	2350	48.55	3.5833	fischer_2022_iScience	-	all,eur,eurasia	sg
GDF1264	C0_2_2_2_2_1_2_2_1_2_1	2350	48.55	3.5833	fischer_2022_iScience	R1b	all,eur,eurasia	sg
GDF1341	C0_2_2_2_2_1_2_2_1_1	2350	48.55	3.5833	fischer_2022_iScience	-	all,eur,eurasia	sg
GDF1348	C0_2_2_2_2_1_2_2_1_1	2350	48.55	3.5833	fischer_2022_iScience	R1b	all,eur,eurasia	sg
GLN141	C0_2_1_1_2_1_1_2	2150	47.8667	3.5667	fischer_2022_iScience	R1b	all,eur,eurasia	sg
GLN204	C0_1_2_2_2_2_1_2_2_1_2	6500	47.8653	3.55981	rivollat_2023_nature	G2a	all,eur,eurasia	sg
GLN207B	C0_1_2_1_1_1	6477	47.8653	3.55981	rivollat_2023_nature	NA	all,eur,eurasia	capture
GLN211B	C0_1_2_1_1_1	6540	47.8653	3.55981	rivollat_2023_nature	G2a	all,eur,eurasia	capture
GLN246	C0_1_2_1_1_2	6687	47.8653	3.55981	rivollat_2023_nature	NA	all,eur,eurasia	capture
GLN275	C0_1_2_1_1_2	6839	47.8653	3.55981	rivollat_2023_nature	H2a	all,eur,eurasia	capture
GLN284	C0_1_2_1_1_2	6407	47.8653	3.55981	rivollat_2023_nature	NA	all,eur,eurasia	capture
GLN285A	C0_1_2_1_1_2	6500	47.8653	3.55981	rivollat_2023_nature	G2a	all,eur,eurasia	capture
GLN288	C0_1_2_1_1_1	6600	47.8653	3.55981	rivollat_2023_nature	NA	all,eur,eurasia	capture
GLN302	C0_1_2_1_1_1	6540	47.8653	3.55981	rivollat_2023_nature	G2a	all,eur,eurasia	capture
GLN308	C0_1_2_1_1_2	6540	47.8653	3.55981	rivollat_2023_nature	G2a	all,eur,eurasia	capture
GLN309	C0_1_2_1_1_2	6570	47.8653	3.55981	rivollat_2023_nature	G2a	all,eur,eurasia	capture
GLN310B	C0_1_2_1_1_1	6540	47.8653	3.55981	rivollat_2023_nature	G2a	all,eur,eurasia	capture
GLN319	C0_1_2_1_1_1	6618	47.8653	3.55981	rivollat_2023_nature	G2a	all,eur,eurasia	capture
GLN320	C0_1_2_1_1_2	6670	47.8653	3.55981	rivollat_2023_nature	G2a	all,eur,eurasia	capture
GLN322	C0_1_2_1_1_1	6736	47.8653	3.55981	rivollat_2023_nature	G2a	all,eur,eurasia	capture
GLN326	NA	6540	47.8653	3.55981	rivollat_2023_nature	NA	all,eur,eurasia	capture
GNM1007	C0_1_2_1_2_2_2_2	5257	53.9697	-9.63	cassidy_2020_nature	-	all,eur,eurasia	sg
GNM1076	C0_1_2_1_2_2_2_1	5102	53.9697	-9.63	cassidy_2020_nature	-	all,eur,eurasia	sg
GOL001	C0_2_2_1_2_2_2_2_2_2_1	4412	57.3274	39.55	saag_2021_SciAdv	R1a	all,eur,eurasia	sg
GRO001	C0_2_2_2_2_2_2_1_2_2_2_1	858	53.2173	6.57	gretzinger_2022_nature	-	all,eur,eurasia	capture
GRO002	C0_2_2_2_2_2_2_1_2_1_2	1065	53.2173	6.57	gretzinger_2022_nature	I2a	all,eur,eurasia	capture
GRO005	C0_2_2_2_2_2_2_1_2_1_2	910	53.2173	6.57	gretzinger_2022_nature	R1b	all,eur,eurasia	capture
GRO007	C0_2_2_2_2_2_2_1_2_2_2_1	943	53.2173	6.57	gretzinger_2022_nature	R1b	all,eur,eurasia	capture
GRO008	C0_2_2_2_2_2_2_1_2_1_2	938	53.2173	6.57	gretzinger_2022_nature	R1b	all,eur,eurasia	capture
GRO010	C0_2_2_2_2_2_2_1_2_2_2_1	978	53.2173	6.57	gretzinger_2022_nature	-	all,eur,eurasia	capture
GRO012	C0_2_2_2_2_2_1_2_1_2	1043	53.2173	6.57	gretzinger_2022_nature	R1b	all,eur,eurasia	capture
GRO013	C0_2_2_2_2_2_2_1_2_2_2_1	1068	53.2173	6.57	gretzinger_2022_nature	R1b	all,eur,eurasia	capture
GRO014	C0_2_2_2_2_2_2_1_2_1_2	1068	53.2173	6.57	gretzinger_2022_nature	-	all,eur,eurasia	capture
GRO015	C0_2_2_2_2_2_1_2_1_2	1425	53.2173	6.57	gretzinger_2022_nature	-	all,eur,eurasia	capture
GRO017	C0_2_2_2_2_2_2_1_2_2_2_1	1075	53.2173	6.57	gretzinger_2022_nature	R1b	all,eur,eurasia	capture
GRO021	C0_2_2_1_1_1_1_1_2_2	1133	53.2173	6.57	gretzinger_2022_nature	I1~	all,eur,eurasia	capture
GRO023	C0_2_2_2_2_2_1_2_1_2	1220	53.2173	6.57	gretzinger_2022_nature	R1b	all,eur,eurasia	capture
GRO024	C0_2_2_2_2_2_1_2_1_2	880	53.2173	6.57	gretzinger_2022_nature	R1b	all,eur,eurasia	capture
GRS-A-1	C0_2_2_2_2_2_1_2_2_2_2_2	1015	65.64	-16.12	ebenesersdottir_2018_science	R1a	all,eur,eurasia	sg
GTE-A-1	C0_2_1_2_2_1_1_1	1015	65.37	-14.3	ebenesersdottir_2018_science	R1a	all,eur,eurasia	sg
Gjerrild5	C0_2_2_1_2_2_2_1_1	4226	56.5	10.82	egfjord_2020_plosOne	R1b	all,eur,eurasia	sg
Gok2	C0_1_2_2_2_2_2_2_1_1_2	4850	58.18	13.41	skoglund_2014_science	-	all,eur,eurasia	sg
Gox287B	C0_2_2_2_2_1_2_2_1_2_1	2450	48.4333	7.4833	fischer_2022_iScience	I1a	all,eur,eurasia	sg
GoyetQ116-1	NA	35208	50.446	5.01	fu_2016_nature	C1a	all,eurasia	capture
Gyvakarai1	C0_2_2_1_2_1_2_2	4495	55.918	24.91	mittnik_2018_natComm	R1a	all,eur,eurasia	sg
H22	C0_2_2_2_1_2_1_2_1_1	9364	58.06	7.74	guenther_2018_plosBiol	-	all,eur,eurasia	sg
H26	C0_2_2_2_1_2_2_2_1	9364	58.06	7.74	guenther_2018_plosBiol	I2	all,eur,eurasia	sg
HAD002	C0_2_2_1_1_1_2_1	1472	52.1968	0.17	gretzinger_2022_nature	-	all,eur,eurasia	sg
HAD003	C0_2_2_2_2_1_1_2_1_2_1	1451	52.1968	0.17	gretzinger_2022_nature	I1~	all,eur,eurasia	sg
HAD004	C0_2_2_1_1_1_2_1	1450	52.1968	0.17	gretzinger_2022_nature	-	all,eur,eurasia	sg
HAD005	C0_2_2_1_1_1_2_1	1450	52.1968	0.17	gretzinger_2022_nature	R1b	all,eur,eurasia	sg
HAD006	C0_2_2_2_2_1_2_2_2_1_2	1474	52.1968	0.17	gretzinger_2022_nature	R1b	all,eur,eurasia	sg
HAD007	C0_2_2_1_1_1_2_1	1450	52.1968	0.17	gretzinger_2022_nature	-	all,eur,eurasia	sg
HAD008	C0_2_2_1_1_1_2_1	1450	52.1968	0.17	gretzinger_2022_nature	-	all,eur,eurasia	sg
HAD009	C0_2_2_1_1_1_2_1	1450	52.1968	0.17	gretzinger_2022_nature	R1b	all,eur,eurasia	capture
HAD011	C0_2_2_1_1_1_2_1	1450	52.1968	0.17	gretzinger_2022_nature	R1b	all,eur,eurasia	capture
HAD012	C0_2_2_2_2_1_1_2_1_2_1	1471	52.1968	0.17	gretzinger_2022_nature	-	all,eur,eurasia	capture
HAD013	C0_2_2_2_2_1_1_2_1_2_1	1462	52.1968	0.17	gretzinger_2022_nature	-	all,eur,eurasia	sg
HAD015	C0_2_2_1_1_1_2_1	1450	52.1968	0.17	gretzinger_2022_nature	I1~	all,eur,eurasia	sg
HAD016	C0_2_2_1_1_1_2_1	1429	52.1968	0.17	gretzinger_2022_nature	I1~	all,eur,eurasia	capture
HAD017	C0_2_2_2_2_2_2_1_2_1_1	1468	52.1968	0.17	gretzinger_2022_nature	R1b	all,eur,eurasia	capture
HAL001	C0_2_2_1_2_1_2_1	4603	57.3205	39.62	saag_2021_SciAdv	R1a	all,eur,eurasia	sg
HAN002	C0_2_2_1_2_1_2_1	4627	55.6364	35.9	saag_2021_SciAdv	R1a	all,eur,eurasia	sg
HAN004	C0_2_2_1_2_1_2_1	4603	55.6364	35.9	saag_2021_SciAdv	R1a	all,eur,eurasia	sg
HC-168	C0_2_1_2_2_2_2_1_2	1285	46.4936	19.17	maroti_2022_cell	-	all,eur,eurasia	sg
HGO-26	C0_1_2_2_1_1_2_1	6700	46.3942	20.52	maroti_2022_cell	-	all,eur,eurasia	sg
HH-10	C0_2_1_2_2_2_2_1_2	1231	46.5416	19.13	maroti_2022_cell	-	all,eur,eurasia	sg
HH-102	C0_2_1_2_2_2_2_2_1	1288	46.5416	19.13	maroti_2022_cell	-	all,eur,eurasia	sg
HH-22	C0_2_1_2_2_2_2_2_1	1250	46.5416	19.13	maroti_2022_cell	-	all,eur,eurasia	sg
HID004	C0_2_2_2_2_2_2_1_2_2_2_1	1471	52.2804	9.71	gretzinger_2022_nature	R1b	all,eur,eurasia	capture
HJTM107	NA	3993	33.5922	114.02	ning_2020_natComm	C2e	all,eurasia	sg
HJTM109	NA	3910	33.5922	114.02	ning_2020_natComm	O2a	all,eurasia	sg
HJTM115	NA	2236	33.5922	114.02	ning_2020_natComm	-	all,eurasia	sg
HMF32	NA	5615	44.0355	121.99	ning_2020_natComm	-	all,eurasia	sg
HMSZ-157	C0_2_2_2_2_2_1_2_2_1_2_2	950	46.5416	19.13	maroti_2022_cell	-	all,eur,eurasia	sg
HMSZ-229	C0_2_2_2_2_2_1_2_2_1_2_2	950	46.5416	19.13	maroti_2022_cell	-	all,eur,eurasia	sg
HMSZ-231	NA	950	46.5416	19.13	maroti_2022_cell	-	all,eurasia	sg
HMSZ-245	C0_2_2_2_2_2_1_2_2_1_2_2	950	46.5416	19.13	maroti_2022_cell	-	all,eur,eurasia	sg
HMSZ-43	C0_2_2_2_2_2_1_2_2_1_2_1	1022	46.5416	19.13	maroti_2022_cell	-	all,eur,eurasia	sg
HMSZ-5	C0_2_1_1_2_1_2_1	1016	46.5416	19.13	maroti_2022_cell	-	all,eur,eurasia	sg
HMSZ-50	C0_2_1_2_1_2_2_2_2	1021	46.5416	19.13	maroti_2022_cell	-	all,eur,eurasia	sg
HMSZ-86	C0_2_1_1_2_1_2_1	950	46.5416	19.13	maroti_2022_cell	-	all,eur,eurasia	sg
HMSZ-88	NA	950	46.5416	19.13	maroti_2022_cell	-	all,eurasia	sg
HOL001	C0_1_2_2_2_1_1_1	5613	50.2006	14.29	papac_2021_sciadv	-	all,eur,eurasia	capture
HOL002	C0_1_2_2_2_2_1_2_1_2	5140	50.2006	14.29	papac_2021_sciadv	-	all,eur,eurasia	capture
HOL004	NA	5154	50.2006	14.29	papac_2021_sciadv	-	all	capture
HOP001	C0_2_2_1_2_2_2_2_1_2_2_2_2	4240	50.0804	14.28	papac_2021_sciadv	R1b	all,eur,eurasia	capture
HOP003	C0_2_2_1_2_2_2_2_1_1	4250	50.0804	14.28	papac_2021_sciadv	R1b	all,eur,eurasia	capture
HOP004	C0_2_2_2_2_1_2_1_2_2	4222	50.0804	14.28	papac_2021_sciadv	-	all,eur,eurasia	capture
HSJ-A-1	C0_2_2_2_2_2_2_1_1_2	1015	65.4	-14.66	ebenesersdottir_2018_science	I1a	all,eur,eurasia	sg
HVN002	NA	1650	53.7386	11.63	gretzinger_2022_nature	-	all	capture
HVN004	C0_2_2_2_2_2_2_1_2_2_2_1	1650	53.7386	11.63	gretzinger_2022_nature	R1b	all,eur,eurasia	capture
HVN005	C0_2_2_1_1_1_1_1_2_2	1650	53.7386	11.63	gretzinger_2022_nature	R1b	all,eur,eurasia	capture
HVN006	C0_2_2_2_2_2_2_1_2_1_2	1650	53.7386	11.63	gretzinger_2022_nature	R1b	all,eur,eurasia	capture
I0012	NA	7598	58.535	15.05	mathieson_2015_nature	I2	all,eur,eurasia	capture
I0014	C0_2_2_2_1_2_2_2_2	7686	58.535	15.05	mathieson_2015_nature	-	all,eur,eurasia	capture
I0015	C0_2_2_2_1_2_2_2_2	7710	58.535	15.05	mathieson_2015_nature	I2a	all,eur,eurasia	capture
I0025	C0_1_2_2_1_2_2_2	7125	48.78	9.18	mathieson_2015_nature	-	all,eur,eurasia	capture
I0026	C0_1_2_2_1_2_2_2	7125	48.78	9.18	mathieson_2015_nature	-	all,eur,eurasia	capture
I0046	C0_1_2_2_1_2_1	7041	51.8958	11.05	lipson_2017_nature	-	all,eur,eurasia	capture
I0047	C0_2_2_1_2_2_1_1_1	3923	51.8958	11.05	mathieson_2015_nature	-	all,eur,eurasia	capture
I0054	C0_1_2_2_1_2_1	7074	51.66	11.53	mathieson_2015_nature	-	all,eur,eurasia	capture
I0059	C0_2_2_1_2_2_2_1_2_1	4179	51.82	10.91	mathieson_2015_nature	-	all,eur,eurasia	capture
I0099	C0_2_2_2_2_1_1_1_2	3024	51.8958	11.05	mathieson_2015_nature	R1a	all,eur,eurasia	capture
I0100	C0_1_2_2_1_2_1	6944	51.8958	11.05	lipson_2017_nature	-	all,eur,eurasia	capture
I0103	C0_2_2_1_2_1_2_1	4472	51.42	11.68	mathieson_2015_nature	-	all,eur,eurasia	capture
I0104	C0_2_2_1_2_1_2_1	4358	51.42	11.68	mathieson_2015_nature	R1a	all,eur,eurasia	capture
I0108	C0_2_2_1_2_2_2_2_1_1	4399	51.45	11.54	mathieson_2015_nature	-	all,eur,eurasia	capture
I0112	C0_2_2_1_2_2_2_1_2_1	4224	51.791	11.14	mathieson_2015_nature	-	all,eur,eurasia	capture
I0113	C0_2_2_2_2_1_1_1_1	4146	51.791	11.14	mathieson_2015_nature	-	all,eur,eurasia	capture
I0116	C0_2_2_1_2_2_2_2_1_2_2_2_2	3978	51.42	11.68	mathieson_2015_nature	I2	all,eur,eurasia	capture
I0117	C0_2_2_1_2_2_2_2_1_2_2_2_2	4092	51.42	11.68	mathieson_2015_nature	-	all,eur,eurasia	capture
I0118	C0_2_2_1_2_2_2_1_2_1	4325	51.45	11.63	mathieson_2015_nature	-	all,eur,eurasia	capture
I0164	C0_2_2_1_2_2_2_2_1_2_2_2_1	3906	51.793	11.14	mathieson_2015_nature	-	all,eur,eurasia	capture
I0172	C0_1_2_2_2_2_2_2_2_2_1	5155	51.42	11.68	mathieson_2015_nature	I2a	all,eur,eurasia	capture
I0231	C0_2_2_1_2_1_1_2	4844	53.0856	49.47	narasimhan_2019_science	R1b	all,eur,eurasia	capture
I0232	C0_2_2_1_2_2_2_2_2_1	3475	48.1	54.44	narasimhan_2019_science	R1a	all,eur,eurasia	capture
I0244	NA	4154	53.5898	50.57	narasimhan_2019_science	-	all,eurasia	capture
I0247	C0_2_1_2_1_2_1	2229	52.43	51.16	mathieson_2015_nature	R1a	all,eur,eurasia	capture
I0354	NA	3791	53.03	50.39	narasimhan_2019_science	-	all,eurasia	capture
I0357	C0_2_2_1_2_1_1_1	4942	53.64	50.66	mathieson_2015_nature	-	all,eur,eurasia	capture
I0359	C0_2_2_1_2_2_2_2_2_1	3475	53.03	50.39	narasimhan_2019_science	-	all,eur,eurasia	capture
I0361	NA	3475	53.03	50.39	narasimhan_2019_science	R1a	all	capture
I0370	C0_2_2_1_2_1_1_2	4850	51.27	58.18	mathieson_2015_nature	R1b	all,eur,eurasia	capture
I0371	C0_2_2_1_2_1_1_2	4678	53.5898	50.57	patterson_2021_nature	R1b	all,eur,eurasia	capture
I0374	C0_2_2_1_2_2_2_2_2_2_2	4350	49.97	44.67	mathieson_2015_nature	-	all,eur,eurasia	capture
I0406	C0_1_2_2_2_1_2_1_1	5700	41.2522	-2.33	mathieson_2015_nature	I2a	all,eur,eurasia	capture
I0407	C0_1_2_2_2_2_1_2_2_1_1	5700	41.2522	-2.33	mathieson_2015_nature	-	all,eur,eurasia	capture
I0408	C0_1_2_2_2_1_1_2	5686	41.2522	-2.33	mathieson_2015_nature	-	all,eur,eurasia	capture
I0409	C0_1_2_2_2_1_1_2	7210	42.5	0.5	mathieson_2015_nature	-	all,eur,eurasia	capture
I0410	C0_1_2_1_1_2	7106	42.5	0.5	mathieson_2015_nature	R1b	all,eur,eurasia	capture
I0412	C0_1_2_1_1_2	7177	42.5	0.5	mathieson_2015_nature	I2a	all,eur,eurasia	capture
I0413	C0_1_2_1_1_2	7143	42.5	0.5	mathieson_2015_nature	-	all,eur,eurasia	capture
I0418	C0_2_2_1_2_1_1_1	3884	52.9128	50.99	patterson_2021_nature	-	all,eur,eurasia	capture
I0419	C0_2_2_1_2_2_2_2_2_2_1	4000	52.9128	50.99	narasimhan_2019_science	R1a	all,eur,eurasia	capture
I0422	C0_2_2_1_2_2_2_2_2_2_2	3475	52.54	50.5	narasimhan_2019_science	-	all,eur,eurasia	capture
I0424	C0_2_2_1_2_2_2_2_2_2_1	3675	53.12	48.37	narasimhan_2019_science	R1a	all,eur,eurasia	capture
I0429	NA	5074	53.64	50.66	mathieson_2015_nature	R1b	all	capture
I0430	C0_2_2_1_2_2_2_2_2_1	3675	53.08	50.36	narasimhan_2019_science	R1a	all,eur,eurasia	capture
I0432	C0_2_2_1_2_2_2_2_2_1	4695	53.66	50.67	mathieson_2015_nature	R1a	all,eur,eurasia	capture
I0438	C0_2_2_1_2_1_1_2	4785	53.38	50.38	patterson_2021_nature	R1b	all,eur,eurasia	capture
I0440	C0_2_2_1_2_1_1_2	4720	53.6397	50.66	mathieson_2015_nature	R1b	all,eur,eurasia	capture
I0443	C0_2_2_1_2_1_1_2	4850	53.6397	50.66	mathieson_2015_nature	R1b	all,eur,eurasia	capture
I0459	NA	4350	42.4	-3.75	olalde_2018_nature	-	all	capture
I0461	C0_2_2_2_2_1_2_1_2_1	4241	42.4	-3.75	olalde_2018_nature	-	all,eur,eurasia	capture
I0507	NA	3668	45.1324	79.36	narasimhan_2019_science	R1a	all,eurasia	capture
I0562	NA	2300	49.3356	86.35	unterlander_2017_natComm	-	all,eurasia	capture
I0563	NA	2300	49.3356	86.35	unterlander_2017_natComm	R1a	all,eurasia	capture
I0577	NA	2750	52.0961	93.71	unterlander_2017_natComm	R1a	all,eurasia	capture
I0581	C0_1_2_2_2_1_2_2	4746	42.3333	-3.5	mathieson_2015_nature	I2a	all,eur,eurasia	capture
I0589	NA	1331	-6.4	39.5	skoglund_2017_cell	-	all	capture
I0659	C0_1_2_2_1_1_1	7031	51.8958	11.05	lipson_2017_nature	G2a	all,eur,eurasia	capture
I0698	C0_1_2_2_1_2_2_2	7900	42.1	25.75	lazaridis_2022_science	G2a	all,eur,eurasia	capture
I0707	C0_1_2_2_1_2_2_1	8096	40.3037	29.57	mathieson_2015_nature	-	all,eur,eurasia	capture
I0708	C0_2_1_1_1_2_1_2	8101	40.3037	29.57	mathieson_2015_nature	J2a	all,eur,eurasia	capture
I0709	C0_1_2_2_1_2_2_1	8085	40.3037	29.57	mathieson_2015_nature	H	all,eur,eurasia	capture
I0723	C0_1_2_2_1_1_2_2	7871.5	40.26	29.65	lazaridis_2022_science	G2a	all,eur,eurasia	capture
I0736	C0_1_2_2_1_2_2_1	8300	40.3037	29.57	mathieson_2015_nature	-	all,eur,eurasia	capture
I0744	C0_1_2_2_1_2_2_1	8270	40.3037	29.57	mathieson_2015_nature	G2a	all,eur,eurasia	capture
I0745	C0_1_2_2_1_2_2_1	8243	40.3037	29.57	mathieson_2015_nature	H	all,eur,eurasia	capture
I0746	C0_1_2_2_1_2_2_1	7928	40.3037	29.57	mathieson_2015_nature	G2a	all,eur,eurasia	capture
I0821	C0_1_2_2_1_1_2_2	6938	51.8958	11.05	lipson_2017_nature	G2a	all,eur,eurasia	capture
I0943	C0_2_2_1_2_2_2_2_2_1	3825	52.8167	60.47	narasimhan_2019_science	-	all,eur,eurasia	capture
I0984	C0_2_2_1_2_2_2_2_2_1	3870	52.8167	60.47	narasimhan_2019_science	R1a	all,eur,eurasia	capture
I1011	C0_2_2_1_2_2_2_2_2_1	3825	52.8167	60.47	narasimhan_2019_science	R1a	all,eur,eurasia	capture
I10110	NA	3100	50.82	75.6	narasimhan_2019_science	-	all,eurasia	capture
I10111	NA	3396	50.82	75.6	narasimhan_2019_science	R1a	all,eurasia	capture
I10112	NA	3497	50.82	75.6	narasimhan_2019_science	R1a	all,eurasia	capture
I10140	NA	3575	46.9659	80.03	narasimhan_2019_science	R1a	all,eurasia	capture
I1020	C0_2_2_2_2_1_1_2_2_1	3841	52.8167	60.47	narasimhan_2019_science	R1b	all,eur,eurasia	capture
I10252	C0_2_1_2_2_1_2_2_2	1850	40.8333	43.92	lazaridis_2022_science	-	all,eur,eurasia	capture
I1027	C0_2_2_1_2_2_2_2_2_1	3833	52.8167	60.47	narasimhan_2019_science	R1a	all,eur,eurasia	capture
I1028	NA	3704	52.8167	60.47	narasimhan_2019_science	R1b	all,eurasia	capture
I10287	C0_1_2_2_2_1_2_1_1	4900	41.4391	1.57	olalde_2019_science	I2a	all,eur,eurasia	capture
I1029	C0_2_2_1_2_2_2_2_2_1	3830	52.8167	60.47	narasimhan_2019_science	-	all,eur,eurasia	capture
I10342	C0_2_2_2_2_1_1_1_1	4050	44.476	6.37	patterson_2021_nature	R1b	all,eur,eurasia	capture
I10343	C0_2_2_2_2_1_1_1_1	4050	44.476	6.37	patterson_2021_nature	-	all,eur,eurasia	capture
I10344	C0_2_2_2_2_1_2_1_2_2	4050	44.476	6.37	patterson_2021_nature	-	all,eur,eurasia	capture
I10345	C0_1_2_2_2_2_1_2_1_2	4050	44.476	6.37	patterson_2021_nature	-	all,eur,eurasia	capture
I10347	C0_2_2_2_2_1_2_1_2_2	4050	44.476	6.37	patterson_2021_nature	G2a	all,eur,eurasia	capture
I10348	C0_2_2_2_2_1_1_1_1	4050	44.476	6.37	patterson_2021_nature	R1b	all,eur,eurasia	capture
I10364	C0_1_2_2_2_2_1_1_2	2925	40.55	8.31	fernandes_2020_natEcoEvo	G2a	all,eur,eurasia	capture
I10366	C0_2_1_1_1_2_2_2_1	2244	39.81	8.84	fernandes_2020_natEcoEvo	-	all,eur,eurasia	capture
I10372	C0_2_1_1_1_2_1_1	3198	37.68	12.79	fernandes_2020_natEcoEvo	-	all,eur,eurasia	capture
I10379	C0_2_1_1_2_1_2_2_2	2604	42.03	21.64	lazaridis_2022_science	-	all,eur,eurasia	capture
I10383	C0_2_1_1_2_1_2_2_2	2616	41.28	22.49	lazaridis_2022_science	-	all,eur,eurasia	capture
I10384	C0_2_1_1_2_1_2_2_2	2550	41.11	20.79	lazaridis_2022_science	J2a	all,eur,eurasia	capture
I10385	C0_2_1_1_2_1_2_2_2	2604	41.11	20.79	lazaridis_2022_science	-	all,eur,eurasia	capture
I10388	C0_2_1_1_2_1_2_2_2	2631	41.11	20.79	lazaridis_2022_science	J2a	all,eur,eurasia	capture
I10390	C0_2_1_1_2_1_2_2_2	2344	41.28	22.49	lazaridis_2022_science	G2a	all,eur,eurasia	capture
I10391	C0_2_1_1_2_1_2_2_2	2250	41.28	22.49	lazaridis_2022_science	-	all,eur,eurasia	capture
I10392	C0_2_1_2_2_1_2_2_1	2250	41.28	22.49	lazaridis_2022_science	J1a	all,eur,eurasia	capture
I10412	C0_2_2_1_2_2_2_2_2_2_2	3900	45.8458	28.19	lazaridis_2022_science	-	all,eur,eurasia	capture
I10420	C0_2_2_1_2_2_2_2_2_2_2	3950	45.8458	28.19	lazaridis_2022_science	-	all,eur,eurasia	capture
I10430	C0_2_1_2_1_2_2_1	1199	40.48	29.3	lazaridis_2022_science	I2a	all,eur,eurasia	capture
I10436	C0_2_2_1_2_2_2_2_2_2_2	3900	45.8458	28.19	lazaridis_2022_science	R1b	all,eur,eurasia	capture
I10479	NA	3950	45.2251	26.68	lazaridis_2022_science	I2a	all	capture
I10480	C0_2_1_1_2_1_2_2_1	3917.5	45.2251	26.68	lazaridis_2022_science	I2a	all,eur,eurasia	capture
I10494	C0_2_1_1_2_1_2_2_1	4936.5	44.9028	26.01	lazaridis_2022_science	-	all,eur,eurasia	capture
I10495	NA	942	44.9028	26.01	lazaridis_2022_science	G2a	all,eurasia	capture
I10523	NA	2850	34.7658	72.35	narasimhan_2019_science	L1a	all,eurasia	capture
I1053	C0_2_2_1_2_2_2_2_2_1	3785	52.8167	60.47	narasimhan_2019_science	R1a	all,eur,eurasia	capture
I10542	C0_2_1_2_2_2_1_2_1	5453.5	40.48	29.3	lazaridis_2022_science	J2a	all,eur,eurasia	capture
I10545	C0_2_1_2_2_2_1_2_1	6450	40.48	29.3	lazaridis_2022_science	H2c	all,eur,eurasia	capture
I10546	NA	1250	40.48	29.3	lazaridis_2022_science	I2a	all	capture
I10548	C0_2_1_2_1_2_2_2_2	825	43.12	25.68	lazaridis_2022_science	-	all,eur,eurasia	capture
I10552	C0_1_2_2_2_2_1_2_1_1	3234	39.6833	9.43	fernandes_2020_natEcoEvo	-	all,eur,eurasia	capture
I10553	C0_1_2_2_2_2_1_2_1_1	3110	39.6833	9.43	fernandes_2020_natEcoEvo	J2b	all,eur,eurasia	capture
I10554	C0_1_2_2_2_2_1_2_1_1	3122	39.6833	9.43	fernandes_2020_natEcoEvo	-	all,eur,eurasia	capture
I10558	C0_2_1_1_2_1_2_2_1	3984.5	45.2251	26.68	lazaridis_2022_science	-	all,eur,eurasia	capture
I1057	C0_2_2_1_2_2_2_2_2_2_1	3814	52.8167	60.47	narasimhan_2019_science	R1a	all,eur,eurasia	capture
I1063	C0_2_1_2_1_2_1	3825	52.8167	60.47	narasimhan_2019_science	-	all,eur,eurasia	capture
I1064	C0_2_2_1_2_2_2_2_2_1	3739	52.8167	60.47	narasimhan_2019_science	R1a	all,eur,eurasia	capture
I10866	C0_2_1_1_2_1_1_2	1947	42.1333	3.11	olalde_2019_science	-	all,eur,eurasia	capture
I10871_sg	NA	7885	5.86	10.08	lipson_2020_nature	A00	all	sg
I10873_sg	NA	3065	5.86	10.08	lipson_2020_nature	B2	all	sg
I10874	NA	3135	5.8586	10.08	lipson_2020_nature	-	all	capture
I1089	C0_2_2_1_2_2_2_2_2_1	3825	52.8167	60.47	narasimhan_2019_science	-	all,eur,eurasia	capture
I10895	C0_2_1_1_2_1_2_1	1038	42.0507	2.87	olalde_2019_science	R1b	all,eur,eurasia	capture
I1096	C0_1_2_2_1_2_2_1	8300	40.3037	29.57	mathieson_2015_nature	I2	all,eur,eurasia	capture
I10974	NA	2903	34.7515	72.4	narasimhan_2019_science	L1a	all,eurasia	capture
I1098	C0_2_1_1_1_2_1_2	8282	40.3037	29.57	mathieson_2015_nature	-	all,eur,eurasia	capture
I1101	C0_1_2_2_1_1_2_2	8300	40.3037	29.57	mathieson_2015_nature	H	all,eur,eurasia	capture
I11027	NA	3526	37.6667	67	narasimhan_2019_science	J2a	all,eurasia	capture
I11028	NA	5099	37.6667	67	narasimhan_2019_science	J2a	all,eurasia	capture
I1103	NA	8300	40.3037	29.57	mathieson_2015_nature	G2a	all	capture
I11033	C0_2_2_2_2_1_1_1_2	2421	53.9194	-0.77	patterson_2021_nature	-	all,eur,eurasia	capture
I11034	C0_2_2_2_2_1_1_2_1_1	2175	53.9194	-0.77	patterson_2021_nature	-	all,eur,eurasia	capture
I11112	NA	4850	53.8739	91.47	narasimhan_2019_science	R1b	all,eurasia	capture
I11134	C0_1_2_2_1_2_2_2	7725	43.1609	25.88	lazaridis_2022_science	-	all,eur,eurasia	capture
I11135	C0_1_2_2_1_2_2_2	7725	43.1609	25.88	lazaridis_2022_science	G2a	all,eur,eurasia	capture
I11142	C0_2_2_2_2_1_1_2_1_2_2_2_1	2067	51.3573	-2.99	patterson_2021_nature	R1b	all,eur,eurasia	capture
I11143	C0_2_2_2_2_1_1_2_1_2_2_2_1	2145	51.3573	-2.99	patterson_2021_nature	R1b	all,eur,eurasia	capture
I11144	C0_2_2_2_2_1_1_2_1_2_2_2_2	1976	50.8834	-2.76	patterson_2021_nature	R1b	all,eur,eurasia	capture
I11145	C0_2_2_2_2_1_1_2_1_2_1	2022	50.8834	-2.76	patterson_2021_nature	R1b	all,eur,eurasia	capture
I11147	C0_2_2_2_2_1_1_2_1_2_2_2_1	2241	51.3139	-2.89	patterson_2021_nature	-	all,eur,eurasia	capture
I11148	C0_2_2_2_2_1_1_2_1_2_2_2_1	2292	51.3139	-2.89	patterson_2021_nature	-	all,eur,eurasia	capture
I11149	C0_2_2_2_2_1_1_1_2	2443	52.1989	0.18	patterson_2021_nature	R1b	all,eur,eurasia	capture
I11150	C0_2_2_2_2_1_1_2_1_2_2_2_2	2227	52.0791	-0.28	patterson_2021_nature	R1b	all,eur,eurasia	capture
I11151	C0_2_2_2_2_1_1_2_1_2_1	2227	52.0791	-0.28	patterson_2021_nature	R1b	all,eur,eurasia	capture
I11152	C0_2_2_2_2_1_1_2_1_2_2_2_2	2179	52.3466	0.03	patterson_2021_nature	G2a	all,eur,eurasia	capture
I11153	C0_2_2_2_2_1_1_2_1_2_1	2285	52.1703	0.11	patterson_2021_nature	R1b	all,eur,eurasia	capture
I11154	C0_2_2_2_2_1_1_1_2	2469	52.1703	0.11	patterson_2021_nature	-	all,eur,eurasia	capture
I11156	C0_2_2_2_2_1_1_2_1_2_1	2229	52.564	-0.18	patterson_2021_nature	R1b	all,eur,eurasia	capture
I11159	C0_2_2_1_2_2_2_1_1	4100	50.0544	14.36	patterson_2021_nature	-	all,eur,eurasia	capture
I11160	C0_2_2_1_2_2_2_2_1_2_2_2_2	3850	50.0544	14.36	patterson_2021_nature	R1b	all,eur,eurasia	capture
I11248	C0_1_2_2_2_1_2_2	5050	43.0866	-2.22	olalde_2019_science	I2a	all,eur,eurasia	capture
I11249	C0_1_2_2_2_1_2_2	5050	43.0866	-2.22	olalde_2019_science	I2a	all,eur,eurasia	capture
I11442	C0_1_2_2_2_2_1_1_2	4120	37.908	13.48	fernandes_2020_natEcoEvo	R1b	all,eur,eurasia	capture
I11443	C0_2_2_2_2_1_1_1_1	4623	37.908	13.48	fernandes_2020_natEcoEvo	R1b	all,eur,eurasia	capture
I11456	NA	4500	30.6499	61.4	lazaridis_2022_science	-	all,eurasia	capture
I11462	C0_2_1_2_2_1_2_1_1	4844	30.6499	61.4	narasimhan_2019_science	L1a	all,eur,eurasia	capture
I11474	C0_2_1_2_2_1_2_1_1	4600	30.6499	61.4	narasimhan_2019_science	J2a	all,eur,eurasia	capture
I11476	C0_2_1_2_2_1_2_1_1	4600	30.6499	61.4	narasimhan_2019_science	-	all,eur,eurasia	capture
I11478	NA	4500	30.6499	61.4	narasimhan_2019_science	J2a	all,eurasia	capture
I11501	NA	5164	49.49	58.51	narasimhan_2019_science	-	all,eurasia	capture
I11520	NA	3497	37.6667	67	narasimhan_2019_science	R2	all,eurasia	capture
I11521	NA	3400	37.6667	67	narasimhan_2019_science	-	all,eurasia	capture
I11526	NA	4079	41.4315	75.89	narasimhan_2019_science	Q1b	all,eurasia	capture
I11527	NA	3943	41.4315	75.89	narasimhan_2019_science	J2a	all,eurasia	capture
I11531	NA	4937	49.49	58.51	narasimhan_2019_science	-	all,eurasia	capture
I11538	NA	3614	50.6687	57.72	narasimhan_2019_science	-	all,eurasia	capture
I11541	NA	3684	50.4501	57.04	narasimhan_2019_science	R1a	all,eurasia	capture
I11587	C0_2_2_2_2_1_2_2_2_1_1	1400	54.171	-0.61	gretzinger_2022_nature	-	all,eur,eurasia	capture
I11589	C0_2_2_2_2_2_2_1_2_1_2	1400	54.171	-0.61	gretzinger_2022_nature	-	all,eur,eurasia	capture
I11590	C0_2_2_2_2_2_2_1_2_1_2	1400	54.171	-0.61	gretzinger_2022_nature	I2a	all,eur,eurasia	capture
I11592	C0_1_2_2_2_2_1_2_2_1_2	4650	39.0833	9.27	olalde_2019_science	I2a	all,eur,eurasia	capture
I11605	NA	4750	39.2333	-9.3	olalde_2019_science	I2a	all	capture
I11614	C0_1_2_2_2_2_1_2_2_1_2	4650	39.0833	9.27	olalde_2019_science	-	all,eur,eurasia	capture
I11683	C0_2_1_1_2_1_2_2_2	2725	47.815	20.68	patterson_2021_nature	-	all,eur,eurasia	capture
I11699	C0_2_2_2_2_1_2_2_1_1	2300	48.2411	15.7	patterson_2021_nature	-	all,eur,eurasia	capture
I11701	C0_2_1_1_2_2_2_2_1	2300	48.2411	15.7	patterson_2021_nature	R1b	all,eur,eurasia	capture
I11708	C0_2_1_1_2_2_2_2_2_2_1	2300	48.2411	15.7	patterson_2021_nature	-	all,eur,eurasia	capture
I11710	C0_2_1_1_2_1_2_2_2	1967	48.1435	17.11	patterson_2021_nature	-	all,eur,eurasia	capture
I11712	C0_2_2_2_2_1_2_2_1_1	2046	48.1423	17.1	patterson_2021_nature	R1b	all,eur,eurasia	capture
I11713	C0_2_2_2_2_1_2_2_1_1	2046	48.1423	17.1	patterson_2021_nature	R1b	all,eur,eurasia	capture
I11716	C0_2_1_1_2_2_2_2_1	2051	48.1422	17.11	patterson_2021_nature	-	all,eur,eurasia	capture
I11717	NA	2525	47.8082	18.22	patterson_2021_nature	-	all	capture
I11719	C0_2_2_2_2_2_1_1_2_2	2576	47.8082	18.22	patterson_2021_nature	-	all,eur,eurasia	capture
I11721	C0_2_1_1_2_1_2_2_2	2525	47.8082	18.22	patterson_2021_nature	-	all,eur,eurasia	capture
I11732	NA	4921	49.49	58.51	narasimhan_2019_science	-	all,eurasia	capture
I11734	NA	4918	49.49	58.51	narasimhan_2019_science	Q1b	all	capture
I11735	NA	4328	50.7702	49.34	narasimhan_2019_science	N	all,eurasia	capture
I11736	NA	5021	50.7702	49.34	narasimhan_2019_science	-	all,eurasia	capture
I11737	NA	4046	50.7702	49.34	narasimhan_2019_science	N	all,eurasia	capture
I11752	NA	4650	51.312	83.06	narasimhan_2019_science	-	all,eurasia	capture
I11855	C0_2_1_2_1_1_1_2	2807	40.1512	44.44	lazaridis_2022_science	-	all,eur,eurasia	capture
I11971	C0_2_2_1_2_2_2_2_1_2_1	3060	52.696	5.15	patterson_2021_nature	-	all,eur,eurasia	capture
I11972	C0_2_2_1_2_2_2_2_1_2_1	3381	52.696	5.15	patterson_2021_nature	R1b	all,eur,eurasia	capture
I11973	C0_2_2_1_2_2_2_2_1_2_1	3280	52.696	5.15	patterson_2021_nature	-	all,eur,eurasia	capture
I11991	C0_2_2_2_2_1_1_2_1_2_2_2_1	2116	51.3573	-2.99	patterson_2021_nature	R1b	all,eur,eurasia	capture
I11992	C0_2_2_2_2_1_1_2_1_2_2_2_1	2095	51.3573	-2.99	patterson_2021_nature	R1b	all,eur,eurasia	capture
I11993	C0_2_2_2_2_1_1_2_1_2_1	2200	50.95	-2.74	patterson_2021_nature	-	all,eur,eurasia	capture
I11994	C0_2_2_2_2_1_1_1_2	2200	50.95	-2.74	patterson_2021_nature	-	all,eur,eurasia	capture
I11995	C0_2_2_2_2_1_1_2_1_2_2_2_2	2457	51.0128	-2.32	patterson_2021_nature	-	all,eur,eurasia	capture
I11997	C0_2_2_2_2_1_1_2_1_2_2_2_2	2227	52.564	-0.18	patterson_2021_nature	R1b	all,eur,eurasia	capture
I12031	C0_2_2_2_2_2_1_2_2_2_2_2	1350	42.0166	2.81	olalde_2019_science	E1b	all,eur,eurasia	capture
I12034	NA	1350	42.0166	2.81	olalde_2019_science	-	all	capture
I12081	C0_2_2_1_2_2_2_2_1_1	3257	52.696	5.15	patterson_2021_nature	-	all,eur,eurasia	capture
I12082	C0_2_2_1_2_2_2_2_1_2_1	3300	52.696	5.15	patterson_2021_nature	-	all,eur,eurasia	capture
I12083	C0_2_2_1_2_2_2_2_1_2_1	3100	52.696	5.15	patterson_2021_nature	-	all,eur,eurasia	capture
I12097	C0_2_1_1_2_1_2_2_2	2525	47.8082	18.22	patterson_2021_nature	-	all,eur,eurasia	capture
I12099	C0_2_1_1_2_1_2_2_2	2525	47.8082	18.22	patterson_2021_nature	G2a	all,eur,eurasia	capture
I12103	C0_2_2_2_2_2_1_1_2_2	2525	47.8082	18.22	patterson_2021_nature	R1b	all,eur,eurasia	capture
I12105	C0_2_1_1_2_1_2_1	2525	47.8082	18.22	patterson_2021_nature	-	all,eur,eurasia	capture
I12106	C0_2_2_2_2_2_1_1_2_2	2525	47.8082	18.22	patterson_2021_nature	-	all,eur,eurasia	capture
I12107	C0_2_1_1_2_2_2_2_1	2525	47.8082	18.22	patterson_2021_nature	-	all,eur,eurasia	capture
I12110	C0_2_1_1_2_2_2_2_1	2525	47.8082	18.22	patterson_2021_nature	R1b	all,eur,eurasia	capture
I12134	NA	2850	34.7515	72.4	narasimhan_2019_science	Q1a	all,eurasia	capture
I12137	NA	2850	34.7515	72.4	narasimhan_2019_science	-	all,eurasia	capture
I12138	NA	2949	34.7515	72.4	narasimhan_2019_science	-	all,eurasia	capture
I12146	NA	2850	34.7658	72.35	narasimhan_2019_science	-	all,eurasia	capture
I12209	C0_2_2_2_2_1_2_1_1	3250	41.4584	-5.29	olalde_2019_science	R1b	all,eur,eurasia	capture
I12292	NA	2036	37.4156	68.17	narasimhan_2019_science	R2	all,eurasia	capture
I12314	C0_1_2_2_2_2_2_1_2_2_1	5551	56.4072	-5.49	patterson_2021_nature	-	all,eur,eurasia	capture
I12317	C0_1_2_1_2_1_2_2	5448	56.4072	-5.49	patterson_2021_nature	I2a	all,eur,eurasia	capture
I12410	C0_2_2_2_2_1_2_1_2_2	2375	41.3616	1.67	olalde_2019_science	R1b	all,eur,eurasia	capture
I12411	C0_2_2_2_2_1_1_2_1_1	2175	53.9194	-0.77	patterson_2021_nature	-	all,eur,eurasia	capture
I12412	C0_2_2_2_2_1_1_2_1_1	2238	53.9194	-0.77	patterson_2021_nature	-	all,eur,eurasia	capture
I12413	C0_2_2_2_2_1_1_2_1_1	2175	53.9194	-0.77	patterson_2021_nature	R1b	all,eur,eurasia	capture
I12414	C0_2_2_2_2_1_1_2_1_1	2175	53.9194	-0.77	patterson_2021_nature	-	all,eur,eurasia	capture
I12415	C0_2_2_2_2_1_1_2_1_1	2175	53.9194	-0.77	patterson_2021_nature	-	all,eur,eurasia	capture
I12445	NA	2850	34.7658	72.35	narasimhan_2019_science	L1a	all,eurasia	capture
I12450	NA	2751	34.7658	72.35	narasimhan_2019_science	R1a	all,eurasia	capture
I12454	NA	2850	34.7658	72.35	narasimhan_2019_science	-	all,eurasia	capture
I12457	NA	2928	34.7515	72.4	narasimhan_2019_science	R1a	all	capture
I12459	NA	2850	34.7515	72.4	narasimhan_2019_science	L1a	all,eurasia	capture
I12460	NA	2850	34.7658	72.35	narasimhan_2019_science	-	all,eurasia	capture
I12462	NA	2850	34.7658	72.35	narasimhan_2019_science	R2	all,eurasia	capture
I12464	NA	2850	34.7658	72.35	narasimhan_2019_science	-	all,eurasia	capture
I12470	NA	2850	34.7658	72.35	narasimhan_2019_science	R2	all,eurasia	capture
I12477	NA	2850	34.7658	72.35	narasimhan_2019_science	-	all,eurasia	capture
I12485	NA	5050	37.1907	61.03	narasimhan_2019_science	-	all,eurasia	capture
I12486	NA	5050	37.1907	61.03	narasimhan_2019_science	-	all,eurasia	capture
I12499	NA	3369	40.54	64.99	narasimhan_2019_science	R1a	all,eurasia	capture
I12510	C0_2_2_1_2_2_2_2_2_2_2	3997.5	47.9193	28.85	lazaridis_2022_science	-	all,eur,eurasia	capture
I12647	NA	750	39.4697	-0.38	olalde_2019_science	-	all	capture
I1272	NA	4595	42.3333	-3.5	mathieson_2015_nature	-	all	capture
I1277	NA	4403	42.3333	-3.5	mathieson_2015_nature	I2a	all	capture
I12770	C0_2_2_2_2_1_1_2_1_2_2_2_2	2225	53.0798	-1.64	patterson_2021_nature	-	all,eur,eurasia	capture
I12771	C0_2_2_2_2_1_1_1_2	2326	53.0798	-1.64	patterson_2021_nature	R1b	all,eur,eurasia	capture
I12772	C0_2_2_2_2_1_1_1_2	2329	50.5399	-5	patterson_2021_nature	G2a	all,eur,eurasia	capture
I12774	C0_2_2_2_2_1_2_1_2_2	2554	53.0798	-1.64	patterson_2021_nature	R1b	all,eur,eurasia	capture
I12775	C0_2_2_2_2_1_1_2_1_2_2_2_2	2225	53.0798	-1.64	patterson_2021_nature	R1b	all,eur,eurasia	capture
I12776	C0_2_2_2_2_1_1_1_2	3778	53.0798	-1.64	patterson_2021_nature	-	all,eur,eurasia	capture
I12778	C0_2_2_2_2_1_1_2_1_2_2_2_2	2230	53.0798	-1.64	patterson_2021_nature	R1b	all,eur,eurasia	capture
I12779	C0_2_2_2_2_1_1_1_2	2225	53.0798	-1.64	patterson_2021_nature	-	all,eur,eurasia	capture
I12783	C0_2_2_2_2_1_1_2_1_2_1	2599	51.698	-1.69	patterson_2021_nature	R1b	all,eur,eurasia	capture
I12785	C0_2_2_2_2_1_1_2_1_2_2_2_2	2051	51.8859	-1.75	patterson_2021_nature	R1b	all,eur,eurasia	capture
I12786	C0_2_2_1_2_2_2_1_2_1	4137	51.698	-1.69	patterson_2021_nature	R1b	all,eur,eurasia	capture
I12787	C0_2_2_2_2_1_1_2_1_2_1	2391	51.698	-1.69	patterson_2021_nature	-	all,eur,eurasia	capture
I12790	C0_2_2_2_2_1_1_1_2	2200	50.4094	-5.09	patterson_2021_nature	-	all,eur,eurasia	capture
I12791	C0_2_2_2_2_1_1_2_1_2_1	2051	51.8859	-1.75	patterson_2021_nature	I2a	all,eur,eurasia	capture
I12793	C0_2_2_2_2_1_1_1_2	2200	50.4094	-5.09	patterson_2021_nature	R1b	all,eur,eurasia	capture
I1281	C0_1_2_2_2_2_1_2_2_1_1	4653	42.3333	-3.5	mathieson_2015_nature	-	all,eur,eurasia	capture
I12926	C0_2_2_2_2_1_1_2_1_2_1	2200	51.7097	-1.79	patterson_2021_nature	R1b	all,eur,eurasia	capture
I12927	C0_2_2_2_2_1_1_2_1_2_1	1825	51.9524	-2.08	patterson_2021_nature	R1b	all,eur,eurasia	capture
I12931	C0_2_2_2_2_1_1_2_1_2_1	1825	51.9524	-2.08	patterson_2021_nature	I2a	all,eur,eurasia	capture
I12932	C0_2_2_2_2_1_1_2_1_2_1	1825	51.9524	-2.08	patterson_2021_nature	-	all,eur,eurasia	capture
I12935	C0_2_2_2_2_1_1_2_1_2_1	4000	51.698	-1.69	patterson_2021_nature	R1b	all,eur,eurasia	capture
I12968	NA	2850	34.7658	72.35	narasimhan_2019_science	R2	all,eurasia	capture
I12979	NA	2850	34.7515	72.4	narasimhan_2019_science	-	all,eurasia	capture
I12981	NA	2850	34.7515	72.4	narasimhan_2019_science	-	all,eurasia	capture
I12982	NA	2850	34.7515	72.4	narasimhan_2019_science	J2b	all,eurasia	capture
I12983	NA	2850	34.7515	72.4	narasimhan_2019_science	-	all,eurasia	capture
I12984	NA	2850	34.7515	72.4	narasimhan_2019_science	-	all,eurasia	capture
I12985	NA	2850	34.7515	72.4	narasimhan_2019_science	-	all,eurasia	capture
I12987	NA	2850	34.7515	72.4	narasimhan_2019_science	-	all,eurasia	capture
I12988	NA	2850	34.7515	72.4	narasimhan_2019_science	L1a	all,eurasia	capture
I1300	C0_1_2_2_2_1_2_2	4550	42.3333	-3.5	mathieson_2015_nature	-	all,eur,eurasia	capture
I13025	C0_2_2_1_2_2_2_1_2_2	3958	51.886	4.86	patterson_2021_nature	R1b	all,eur,eurasia	capture
I13027	C0_2_2_1_2_2_2_1_2_1	4039	51.886	4.86	patterson_2021_nature	-	all,eur,eurasia	capture
I13028	C0_2_2_1_2_2_2_1_2_2	4250	51.874	4.87	patterson_2021_nature	R1b	all,eur,eurasia	capture
I13167	C0_2_1_1_2_2_2_2_2_2_2	3084	42.3667	18.73	lazaridis_2022_science	J2b	all,eur,eurasia	capture
I13168	NA	3293.5	42.3667	18.73	lazaridis_2022_science	-	all,eur,eurasia	capture
I13169	C0_2_1_1_2_2_2_2_2_2_2	3289	42.3667	18.73	lazaridis_2022_science	J2b	all,eur,eurasia	capture
I13170	C0_2_2_2_2_2_1_1_1_1	2550	42.382	18.74	lazaridis_2022_science	-	all,eur,eurasia	capture
I13171	C0_2_1_1_2_2_2_2_2_2_2	3175	42.3667	18.73	lazaridis_2022_science	-	all,eur,eurasia	capture
I13172	C0_2_1_1_2_2_2_2_2_2_2	3206	42.3667	18.73	lazaridis_2022_science	-	all,eur,eurasia	capture
I13219	NA	2850	34.7658	72.35	narasimhan_2019_science	-	all,eurasia	capture
I13220	NA	2850	34.7515	72.4	narasimhan_2019_science	-	all	capture
I13224	NA	2850	34.7515	72.4	narasimhan_2019_science	-	all	capture
I13227	NA	2850	34.7515	72.4	narasimhan_2019_science	-	all,eurasia	capture
I13228	NA	2850	34.7515	72.4	narasimhan_2019_science	Q	all,eurasia	capture
I13467	C0_2_2_1_2_1_2_1	4467	50.045	14.34	patterson_2021_nature	R1b	all,eur,eurasia	capture
I13468	C0_2_2_1_2_2_2_1_1	3850	50.045	14.34	patterson_2021_nature	I2a	all,eur,eurasia	capture
I13469	C0_2_2_1_2_2_2_1_2_1	3850	50.045	14.34	patterson_2021_nature	I2a	all,eur,eurasia	capture
I13470	C0_2_2_1_2_2_2_2_1_2_2_2_2	3850	50.045	14.34	patterson_2021_nature	-	all,eur,eurasia	capture
I13471	C0_2_2_1_2_2_2_2_1_2_2_2_2	3850	50.045	14.34	patterson_2021_nature	I2a	all,eur,eurasia	capture
I13514	C0_2_1_1_1_2_2_1	3165	37.0268	21.69	lazaridis_2022_science	-	all,eur,eurasia	capture
I13517_d	C0_2_1_2_2_2_1_2_1	3277.5	37.0268	21.69	lazaridis_2022_science	G2a	all,eur,eurasia	capture
I13518	C0_2_1_1_1_2_2_1	3085	37.0268	21.69	lazaridis_2022_science	R1b	all,eur,eurasia	capture
I13599	C0_2_1_2_2_1_2_2_2	4331.5	40.783	43.95	lazaridis_2022_science	-	all,eur,eurasia	capture
I13615	C0_2_2_2_2_1_1_2_1_2_1	2250	51.3603	1.34	patterson_2021_nature	R1b	all,eur,eurasia	capture
I13616	NA	2153	51.3603	1.34	patterson_2021_nature	-	all	capture
I13682	C0_2_2_2_2_1_1_2_1_2_2_2_2	2612	51.2641	-2.41	patterson_2021_nature	R1b	all,eur,eurasia	capture
I13684	C0_2_2_2_2_1_1_2_1_2_1	2408	51.1763	-2.8	patterson_2021_nature	-	all,eur,eurasia	capture
I13685	C0_2_2_2_2_1_1_2_1_2_2_2_1	2265	51.3139	-2.89	patterson_2021_nature	-	all,eur,eurasia	capture
I13687	C0_2_2_2_2_1_1_1_2	2222	52.1703	0.11	patterson_2021_nature	-	all,eur,eurasia	capture
I13688	C0_2_2_2_2_1_2_2_2_1_1	2589	51.0527	-1.79	patterson_2021_nature	-	all,eur,eurasia	capture
I13689	C0_2_2_2_2_1_1_2_1_2_1	2531	51.0527	-1.79	patterson_2021_nature	R1b	all,eur,eurasia	capture
I13711	C0_2_2_2_2_1_1_1_2	2928	51.3603	1.34	patterson_2021_nature	R1b	all,eur,eurasia	capture
I13712	C0_2_2_2_2_1_1_1_2	2914	51.3603	1.34	patterson_2021_nature	R1b	all,eur,eurasia	capture
I13713	C0_2_2_2_2_1_1_1_2	2912	51.3603	1.34	patterson_2021_nature	R1b	all,eur,eurasia	capture
I13714	C0_2_2_1_2_2_2_2_1_1	3423	51.3603	1.34	patterson_2021_nature	R1b	all,eur,eurasia	capture
I13716	C0_2_2_2_2_1_2_1_2_2	3223	51.3323	0.48	patterson_2021_nature	-	all,eur,eurasia	capture
I13717	C0_2_2_2_2_1_1_2_1_2_2_1	2259	51.15	-1.36	patterson_2021_nature	-	all,eur,eurasia	capture
I13726	C0_2_2_2_2_1_1_2_1_2_1	2133	51.3573	-2.99	patterson_2021_nature	R1b	all,eur,eurasia	capture
I13727	C0_2_2_2_2_1_1_2_1_2_2_2_2	2243	52.1703	0.11	patterson_2021_nature	-	all,eur,eurasia	capture
I13728	C0_2_2_2_2_1_1_2_1_2_2_2_2	2227	52.1703	0.11	patterson_2021_nature	R1b	all,eur,eurasia	capture
I13729	C0_2_2_2_2_1_1_2_1_2_2_1	2350	52.1703	0.11	patterson_2021_nature	-	all,eur,eurasia	capture
I13730	C0_2_2_2_2_1_1_2_1_2_2_1	2237	51.3603	1.34	patterson_2021_nature	R1b	all,eur,eurasia	capture
I13731	C0_2_2_2_2_1_1_2_1_2_2_2_2	2246	51.3603	1.34	patterson_2021_nature	R1b	all,eur,eurasia	capture
I13732	C0_2_2_2_2_1_2_2_2_1_1	2269	51.3603	1.34	patterson_2021_nature	R1b	all,eur,eurasia	capture
I13751	NA	2175	53.9194	-0.77	patterson_2021_nature	-	all,eur,eurasia	capture
I13753	C0_2_2_2_2_1_1_2_1_1	2175	53.9194	-0.77	patterson_2021_nature	R1b	all,eur,eurasia	capture
I13754	C0_2_2_2_2_1_1_2_1_1	2175	53.9194	-0.77	patterson_2021_nature	R1b	all,eur,eurasia	capture
I13757	C0_2_2_2_2_1_1_2_1_1	2175	53.9194	-0.77	patterson_2021_nature	-	all,eur,eurasia	capture
I13758	C0_2_2_2_2_1_1_2_1_1	2175	53.9194	-0.77	patterson_2021_nature	R1b	all,eur,eurasia	capture
I13759	NA	2175	53.9194	-0.77	patterson_2021_nature	R1b	all,eur,eurasia	capture
I13760	C0_2_2_2_2_1_1_2_1_1	2175	53.9194	-0.77	patterson_2021_nature	R1b	all,eur,eurasia	capture
I13775	C0_2_1_1_2_2_2_2_2_2_2	3300	42.3667	18.73	lazaridis_2022_science	J2b	all,eur,eurasia	capture
I13778	C0_2_1_1_2_2_2_2_2_2_2	3249	42.3667	18.73	lazaridis_2022_science	J2b	all,eur,eurasia	capture
I13780	C0_2_2_2_2_2_1_2_1_1	2250	50.0544	14.36	patterson_2021_nature	R1a	all,eur,eurasia	capture
I13781	C0_2_2_2_2_1_1_2_1_2_2_1	3000	50.5562	13.76	patterson_2021_nature	-	all,eur,eurasia	capture
I13783	C0_2_2_2_2_1_1_2_1_2_2_1	3000	50.0788	14.28	patterson_2021_nature	-	all,eur,eurasia	capture
I13786	C0_2_1_1_2_2_2_2_2_1	3000	50.0788	14.28	patterson_2021_nature	R1b	all,eur,eurasia	capture
I13787	C0_2_2_2_2_1_2_2_1_2_1	3000	50.0788	14.28	patterson_2021_nature	-	all,eur,eurasia	capture
I13788	C0_2_2_2_2_1_2_2_1_2_1	3000	50.5113	13.77	patterson_2021_nature	R1b	all,eur,eurasia	capture
I13789	C0_2_2_2_2_1_2_2_1_2_1	3000	50.5562	13.76	patterson_2021_nature	-	all,eur,eurasia	capture
I13791	C0_2_2_1_2_2_2_1_1	3000	50.5562	13.76	patterson_2021_nature	-	all,eur,eurasia	capture
I13792	C0_2_2_2_2_1_1_2_1_2_2_1	3000	50.5113	13.77	patterson_2021_nature	R1b	all,eur,eurasia	capture
I13793	C0_2_2_2_2_1_2_2_1_2_1	3000	50.5113	13.77	patterson_2021_nature	R1b	all,eur,eurasia	capture
I13794	C0_2_2_2_2_1_2_2_1_1	3000	50.0788	14.28	patterson_2021_nature	R1b	all,eur,eurasia	capture
I13795	C0_2_2_2_2_1_2_2_1_2_1	3000	50.5336	13.62	patterson_2021_nature	R1a	all,eur,eurasia	capture
I13796	C0_2_2_2_2_1_2_2_1_2_1	3000	50.5113	13.77	patterson_2021_nature	-	all,eur,eurasia	capture
I13798	C0_2_2_2_2_1_2_2_1_2_1	3000	50.0788	14.28	patterson_2021_nature	-	all,eur,eurasia	capture
I13799	C0_2_2_2_2_1_2_2_1_2_1	3000	50.0788	14.28	patterson_2021_nature	-	all,eur,eurasia	capture
I1381	C0_2_2_1_2_2_2_1_2_1	4250	49.153	6.1	olalde_2018_nature	R1b	all,eur,eurasia	capture
I1382	NA	4195	49.153	6.1	olalde_2018_nature	R1b	all	capture
I13833	C0_2_1_2_2_1_1_2_2_2	325	40.6253	20.8	lazaridis_2022_science	J2a	all,eur,eurasia	capture
I13834	C0_2_1_1_2_1_2_2_2	529.5	40.6253	20.8	lazaridis_2022_science	R1b	all,eur,eurasia	capture
I13835	C0_2_1_2_2_1_1_2_2_2	229.5	40.6253	20.8	lazaridis_2022_science	-	all,eur,eurasia	capture
I13836	C0_2_1_2_2_1_1_2_2_2	414.5	40.6253	20.8	lazaridis_2022_science	-	all,eur,eurasia	capture
I13838	C0_1_2_2_1_1_1	6200	40.6711	20.98	lazaridis_2022_science	G2a	all,eur,eurasia	capture
I13839	C0_2_1_2_2_2_2_2_2	1011	40.4322	20.71	lazaridis_2022_science	-	all,eur,eurasia	capture
I13840	C0_1_2_2_1_1_1	6132	40.6711	20.98	lazaridis_2022_science	G2a	all,eur,eurasia	capture
I1392	NA	4516	47.56	7.52	olalde_2018_nature	-	all	capture
I13948	C0_2_1_2_1_1_1_2	3111.5	40.9167	44.5	lazaridis_2022_science	R1b	all,eur,eurasia	capture
I14052	C0_2_1_2_1_1_1_1	2690	40.9167	44.5	lazaridis_2022_science	-	all,eur,eurasia	capture
I14053	C0_2_1_2_1_1_1_2	2690	40.9167	44.5	lazaridis_2022_science	R1b	all,eur,eurasia	capture
I14054	C0_2_1_2_1_1_1_2	2652.5	40.9167	44.5	lazaridis_2022_science	R1b	all,eur,eurasia	capture
I14057	C0_2_1_2_1_1_1_1	2610.5	40.9167	44.5	lazaridis_2022_science	R1b	all,eur,eurasia	capture
I14066	C0_2_1_2_1_1_1_2	2875	40.9167	44.5	lazaridis_2022_science	-	all,eur,eurasia	capture
I14099	C0_2_2_2_2_1_1_2_1_1	2175	53.9194	-0.77	patterson_2021_nature	-	all,eur,eurasia	capture
I14100	C0_2_2_2_2_1_1_2_1_1	2302	53.9194	-0.77	patterson_2021_nature	R1b	all,eur,eurasia	capture
I14101	C0_2_2_2_2_1_1_2_1_1	2175	53.9194	-0.77	patterson_2021_nature	-	all,eur,eurasia	capture
I14102	C0_2_2_2_2_1_1_2_1_2_2_2_2	2175	53.9194	-0.77	patterson_2021_nature	R1b	all,eur,eurasia	capture
I14104	C0_2_2_2_2_1_1_2_1_1	2175	53.9194	-0.77	patterson_2021_nature	R1b	all,eur,eurasia	capture
I14105	C0_2_2_2_2_1_1_2_1_1	2175	53.9194	-0.77	patterson_2021_nature	R1b	all,eur,eurasia	capture
I14106	C0_2_2_2_2_1_1_2_1_1	2045	53.9194	-0.77	patterson_2021_nature	-	all,eur,eurasia	capture
I14107	C0_2_2_2_2_1_1_2_1_1	2175	53.9194	-0.77	patterson_2021_nature	R1b	all,eur,eurasia	capture
I14108	NA	2175	53.9194	-0.77	patterson_2021_nature	-	all,eur,eurasia	capture
I14157	C0_1_2_2_1_1_1	5950	47.7467	22.4	lazaridis_2022_science	-	all,eur,eurasia	capture
I14158	C0_1_2_2_1_1_1	5950	47.7467	22.4	lazaridis_2022_science	-	all,eur,eurasia	capture
I14159	C0_1_2_2_1_1_1	5950	47.7467	22.4	lazaridis_2022_science	G2a	all,eur,eurasia	capture
I14160	C0_1_2_2_1_1_1	5950	47.7467	22.4	lazaridis_2022_science	-	all,eur,eurasia	capture
I14161	C0_1_2_2_1_1_1	5950	47.7467	22.4	lazaridis_2022_science	G2a	all,eur,eurasia	capture
I14162	C0_1_2_2_1_1_1	5950	47.7467	22.4	lazaridis_2022_science	-	all,eur,eurasia	capture
I14163	C0_1_2_2_1_1_1	5950	47.7467	22.4	lazaridis_2022_science	I2a	all,eur,eurasia	capture
I14164	C0_1_2_2_1_1_1	5950	47.7467	22.4	lazaridis_2022_science	-	all,eur,eurasia	capture
I14165	C0_1_2_2_1_1_1	5950	47.7467	22.4	lazaridis_2022_science	-	all,eur,eurasia	capture
I14166	C0_1_2_2_1_1_1	5950	47.7467	22.4	lazaridis_2022_science	-	all,eur,eurasia	capture
I14167	C0_1_2_2_2_2_2_2_2_2_1	5850	50.1458	14.22	papac_2021_sciadv	I2a	all,eur,eurasia	capture
I14168	C0_1_2_2_2_1_2_2	5850	50.1458	14.22	papac_2021_sciadv	-	all,eur,eurasia	capture
I14169	C0_1_2_2_2_2_2_2_2_2_1	5850	50.1458	14.22	papac_2021_sciadv	R1b	all,eur,eurasia	capture
I14170	C0_1_2_2_2_2_2_2_2_2_1	5850	50.1458	14.22	papac_2021_sciadv	I2a	all,eur,eurasia	capture
I14171	C0_1_2_2_2_2_2_2_2_2_1	5850	50.1458	14.22	papac_2021_sciadv	-	all,eur,eurasia	capture
I14172	C0_1_2_2_2_2_2_2_2_2_1	5850	50.1458	14.22	papac_2021_sciadv	-	all,eur,eurasia	capture
I14173	C0_1_2_2_2_2_2_2_2_2_1	5850	50.1458	14.22	papac_2021_sciadv	R1b	all,eur,eurasia	capture
I14174	C0_1_2_2_2_2_1_1_2_2_1	5850	50.1458	14.22	papac_2021_sciadv	C1a	all,eur,eurasia	capture
I14175	C0_1_2_2_2_2_2_2_2_2_1	5850	50.1458	14.22	papac_2021_sciadv	-	all,eur,eurasia	capture
I14176	C0_1_2_2_2_2_2_2_2_2_1	5550	50.1458	14.22	papac_2021_sciadv	R1b	all,eur,eurasia	capture
I14186	C0_2_2_1_2_2_2_2_1_2_2_2_2	3850	50.0544	14.36	patterson_2021_nature	-	all,eur,eurasia	capture
I14189	C0_2_2_1_2_2_2_2_1_2_2_2_2	3850	50.0544	14.36	patterson_2021_nature	R1b	all,eur,eurasia	capture
I14190	C0_1_2_2_1_2_2_2	6450	50.0544	14.36	patterson_2021_nature	I2a	all,eur,eurasia	capture
I14191	C0_2_2_1_2_2_2_2_1_1	3850	50.0544	14.36	patterson_2021_nature	R1b	all,eur,eurasia	capture
I14192	C0_2_2_2_2_1_2_2_1_1	3850	50.0544	14.36	patterson_2021_nature	R1b	all,eur,eurasia	capture
I14193	C0_2_2_1_2_2_2_1_1	3850	50.0544	14.36	patterson_2021_nature	R1a	all,eur,eurasia	capture
I14326	C0_1_2_1_2_1_2_1	4908	54.1117	-0.28	patterson_2021_nature	-	all,eur,eurasia	capture
I14327	C0_2_2_2_2_1_1_2_1_2_1	2081	54.1265	-0.29	patterson_2021_nature	R1b	all,eur,eurasia	capture
I14340	C0_2_1_2_2_1_2_2_2	4333.5	41.03	45.08	lazaridis_2022_science	J1a	all,eur,eurasia	capture
I14347	C0_2_2_2_2_1_1_2_1_2_1	2224	53.9085	-1.38	patterson_2021_nature	R1b	all,eur,eurasia	capture
I14348	C0_2_2_2_2_1_1_2_1_2_1	2222	53.9085	-1.38	patterson_2021_nature	-	all,eur,eurasia	capture
I14351	C0_2_2_2_2_1_2_2_2_1_1	2048	53.9085	-1.38	patterson_2021_nature	-	all,eur,eurasia	capture
I14353	C0_2_2_2_2_1_1_2_1_2_2_2_2	2120	53.9085	-1.38	patterson_2021_nature	R1b	all,eur,eurasia	capture
I14358	C0_2_2_2_2_1_1_1_2	2808	51.3292	1.37	patterson_2021_nature	R1b	all,eur,eurasia	capture
I14360	NA	1984	53.9085	-1.38	patterson_2021_nature	-	all	capture
I14377	C0_2_2_2_2_1_1_1_2	2889	51.3292	1.37	patterson_2021_nature	-	all,eur,eurasia	capture
I14378	C0_2_2_2_2_1_1_1_2	2264	51.3292	1.37	patterson_2021_nature	-	all,eur,eurasia	capture
I14379	C0_2_2_2_2_1_1_2_1_2_2_2_2	2801	51.3292	1.37	patterson_2021_nature	-	all,eur,eurasia	capture
I14380	C0_2_2_2_2_1_1_2_1_2_1	2235	51.3292	1.37	patterson_2021_nature	R1b	all,eur,eurasia	capture
I14381	C0_2_2_2_2_1_2_2_2_1_1	2443	51.3292	1.37	patterson_2021_nature	-	all,eur,eurasia	capture
I14501	C0_2_1_1_2_2_2_2_2_2_2	3175	42.3667	18.73	lazaridis_2022_science	-	all,eur,eurasia	capture
I14533	C0_2_1_1_2_1_1_1	1350	50.7891	0.08	gretzinger_2022_nature	-	all,eur,eurasia	capture
I14534	C0_2_2_2_2_1_2_2_2_1_1	1350	50.7891	0.08	gretzinger_2022_nature	-	all,eur,eurasia	capture
I14536	C0_2_2_2_2_1_2_2_2_1_2	1350	50.7891	0.08	gretzinger_2022_nature	-	all,eur,eurasia	capture
I14538	C0_2_2_2_2_1_2_2_2_1_2	1350	50.7891	0.08	gretzinger_2022_nature	R1b	all,eur,eurasia	capture
I14542	C0_2_2_2_2_1_2_2_2_1_2	1350	50.7891	0.08	gretzinger_2022_nature	-	all,eur,eurasia	capture
I14543	C0_2_2_2_2_1_1_2_2_2_2	3975	50.8511	-0.13	patterson_2021_nature	-	all,eur,eurasia	capture
I14550	C0_2_2_2_2_2_2_1_2_1_2	1850	50.8449	-0.27	patterson_2021_nature	-	all,eur,eurasia	capture
I14552	C0_2_2_2_2_1_2_2_2_1_1	1947	50.85	-0.11	patterson_2021_nature	-	all,eur,eurasia	capture
I14553	C0_2_2_1_2_2_2_1_2_1	3807	50.8156	-0.09	patterson_2021_nature	R1b	all,eur,eurasia	capture
I14585	C0_2_2_1_2_2_2_2_1_2_2_2_2	3850	50.0544	14.36	patterson_2021_nature	-	all,eur,eurasia	capture
I14588	C0_2_1_2_1_1_1_2	2875	40.9167	44.5	lazaridis_2022_science	R1b	all,eur,eurasia	capture
I14601	C0_2_1_2_1_1_1_2	2875	40.9167	44.5	lazaridis_2022_science	R1b	all,eur,eurasia	capture
I14602	C0_2_1_2_1_1_1_1	2875	40.9167	44.5	lazaridis_2022_science	-	all,eur,eurasia	capture
I14603	C0_2_1_2_1_1_1_2	2871.5	40.9167	44.5	lazaridis_2022_science	-	all,eur,eurasia	capture
I14606	NA	2875	40.9167	44.5	lazaridis_2022_science	R1b	all	capture
I14620	C0_2_1_2_1_1_1_2	2924	40.9167	44.5	lazaridis_2022_science	R1b	all,eur,eurasia	capture
I14621	C0_2_1_2_1_1_1_2	2875	40.9167	44.5	lazaridis_2022_science	-	all,eur,eurasia	capture
I14622	C0_2_1_2_2_2_2_2_2	1121	42.0369	20.4	lazaridis_2022_science	T1a	all,eur,eurasia	capture
I14635	C0_2_1_2_2_1_2_2_1	2500	37.79	41.01	lazaridis_2022_science	-	all,eur,eurasia	capture
I14644	C0_2_1_2_2_1_2_2_1	2599	37.79	41.01	lazaridis_2022_science	-	all,eur,eurasia	capture
I14645	C0_2_1_2_2_1_2_2_1	750	36.87	37.54	lazaridis_2022_science	J1a	all,eur,eurasia	capture
I14648	C0_2_1_2_2_1_2_2_1	855.5	36.87	37.54	lazaridis_2022_science	-	all,eur,eurasia	capture
I14651	C0_2_1_2_2_1_2_2_1	750	36.87	37.54	lazaridis_2022_science	G2a	all,eur,eurasia	capture
I14675	C0_1_2_2_2_2_1_2_1_2	4021	40.7897	8.59	fernandes_2020_natEcoEvo	I2a	all,eur,eurasia	capture
I14676	C0_1_2_2_2_2_1_2_1_2	4053	40.7897	8.59	fernandes_2020_natEcoEvo	I2a	all,eur,eurasia	capture
I14677	C0_1_2_2_2_2_1_2_1_2	4329	40.7897	8.59	fernandes_2020_natEcoEvo	G2a	all,eur,eurasia	capture
I14678	C0_1_2_2_2_2_1_2_1_2	4247	40.7897	8.59	fernandes_2020_natEcoEvo	G2a	all,eur,eurasia	capture
I14685	C0_2_1_2_2_2_2_2_1	400	42.12	20.52	lazaridis_2022_science	-	all,eur,eurasia	capture
I14686	C0_2_1_2_2_2_2_2_2	400	42.12	20.52	lazaridis_2022_science	I2a	all,eur,eurasia	capture
I14687	C0_2_1_2_2_2_2_2_2	400	42.12	20.52	lazaridis_2022_science	R1b	all,eur,eurasia	capture
I14688	C0_2_1_1_2_1_2_2_2	2450	42.0206	20.39	lazaridis_2022_science	R1b	all,eur,eurasia	capture
I14690	C0_2_1_1_2_2_2_2_2_2_2	3000	42.0206	20.39	lazaridis_2022_science	R1b	all,eur,eurasia	capture
I14692	C0_2_1_1_2_1_2_2_2	2900	42.0206	20.39	lazaridis_2022_science	-	all,eur,eurasia	capture
I14733	C0_2_1_2_2_1_2_2_1	2417.5	37.79	41.01	lazaridis_2022_science	J1a	all,eur,eurasia	capture
I14734	NA	2500	37.79	41.01	lazaridis_2022_science	L	all	capture
I14759	C0_2_1_2_2_1_2_2_1	3700	36.69	37.17	lazaridis_2022_science	-	all,eur,eurasia	capture
I14762	C0_2_1_2_2_1_2_2_1	3588.5	36.69	37.17	lazaridis_2022_science	J1a	all,eur,eurasia	capture
I14764	C0_2_1_2_1_1_1_2	2570	38.34	43.45	lazaridis_2022_science	-	all,eur,eurasia	capture
I14765	C0_2_1_2_2_1_2_2_2	2750	38.34	43.45	lazaridis_2022_science	J2a	all,eur,eurasia	capture
I14767	C0_2_1_2_2_1_2_2_2	3257	38.98	43.75	lazaridis_2022_science	-	all,eur,eurasia	capture
I14784	C0_2_1_2_2_1_2_2_1	3704	36.69	37.17	lazaridis_2022_science	E1b	all,eur,eurasia	capture
I14786	C0_2_1_2_2_1_2_2_1	3552	36.69	37.17	lazaridis_2022_science	-	all,eur,eurasia	capture
I14788	C0_2_1_2_2_1_2_2_1	4450	36.69	37.17	lazaridis_2022_science	T1a	all,eur,eurasia	capture
I14791	C0_2_1_2_2_1_2_2_1	941.5	36.69	37.17	lazaridis_2022_science	-	all,eur,eurasia	capture
I14792	C0_2_1_2_2_1_2_2_1	4277.5	36.69	37.17	lazaridis_2022_science	-	all,eur,eurasia	capture
I14797	C0_2_1_2_2_1_2_2_1	4450	36.69	37.17	lazaridis_2022_science	T1a	all,eur,eurasia	capture
I14798	C0_2_1_2_2_1_2_2_1	4450	36.69	37.17	lazaridis_2022_science	J1a	all,eur,eurasia	capture
I14799	C0_2_1_2_2_2_1_1	1575	40.42	29.71	lazaridis_2022_science	T1a	all,eur,eurasia	capture
I14800	C0_2_2_2_2_1_1_2_1_2_1	2228	51.75	-0.99	patterson_2021_nature	R1b	all,eur,eurasia	capture
I14801	C0_2_2_2_2_1_1_2_1_2_2_2_2	2214	51.75	-0.99	patterson_2021_nature	-	all,eur,eurasia	capture
I14804	C0_2_2_2_2_1_1_2_1_2_2_2_2	2233	51.75	-0.99	patterson_2021_nature	-	all,eur,eurasia	capture
I14807	C0_2_2_2_2_1_1_2_1_2_1	2241	51.75	-0.99	patterson_2021_nature	R1b	all,eur,eurasia	capture
I14809	C0_2_2_2_2_1_2_2_2_1_1	2199	51.75	-0.99	patterson_2021_nature	R1b	all,eur,eurasia	capture
I14813	C0_2_1_2_1_2_1_2_1	3963.5	40.783	43.95	lazaridis_2022_science	I2	all,eur,eurasia	capture
I14820	C0_2_1_2_2_2_1_1	393	40.39	27.79	lazaridis_2022_science	-	all,eur,eurasia	capture
I14821	C0_2_1_2_2_2_2_1_2	1150	40.39	27.79	lazaridis_2022_science	-	all,eur,eurasia	capture
I14822	C0_2_1_2_2_2_2_1_2	1150	40.39	27.79	lazaridis_2022_science	-	all,eur,eurasia	capture
I14823	C0_2_1_2_2_2_2_1_2	366.5	40.39	27.79	lazaridis_2022_science	R1b	all,eur,eurasia	capture
I14824	C0_2_1_2_2_1_2_2_1	1453.5	40.39	27.79	lazaridis_2022_science	J1a	all,eur,eurasia	capture
I14831	C0_2_1_2_2_2_2_1_2	1150	40.39	27.79	lazaridis_2022_science	-	all,eur,eurasia	capture
I14832	C0_2_1_2_2_2_2_1_2	1150	40.39	27.79	lazaridis_2022_science	I1a	all,eur,eurasia	capture
I14833	NA	1400	40.42	29.71	lazaridis_2022_science	J2a	all	capture
I14837	C0_2_2_2_2_1_2_2_2_1_1	2134	53.8954	-1.39	patterson_2021_nature	-	all,eur,eurasia	capture
I14839	C0_2_1_2_2_2_1_1	1466.5	40.42	29.71	lazaridis_2022_science	-	all,eur,eurasia	capture
I14842	C0_2_1_2_2_2_2_1_1	1400	40.42	29.71	lazaridis_2022_science	-	all,eur,eurasia	capture
I14843	C0_2_1_2_2_2_1_1	1400	40.42	29.71	lazaridis_2022_science	J2a	all,eur,eurasia	capture
I14844	C0_2_1_2_2_2_1_1	385.5	40.42	29.71	lazaridis_2022_science	I2a	all,eur,eurasia	capture
I14858	C0_2_2_2_2_1_1_2_1_2_1	2254	51.3292	1.37	patterson_2021_nature	-	all,eur,eurasia	capture
I14859	C0_2_2_2_2_1_1_2_1_2_1	2227	51.3292	1.37	patterson_2021_nature	R1b	all,eur,eurasia	capture
I14860	C0_2_2_2_2_1_1_2_1_2_1	2231	51.3292	1.37	patterson_2021_nature	-	all,eur,eurasia	capture
I14862	C0_2_2_2_2_1_1_1_2	2834	51.3292	1.37	patterson_2021_nature	-	all,eur,eurasia	capture
I14863	C0_2_2_2_2_1_1_2_2_2_2	2225	51.3292	1.37	patterson_2021_nature	-	all,eur,eurasia	capture
I14864	C0_2_2_2_2_1_1_1_2	2839	51.3292	1.37	patterson_2021_nature	-	all,eur,eurasia	capture
I14866	C0_2_2_2_2_1_1_2_1_2_1	2226	51.3292	1.37	patterson_2021_nature	I2a	all,eur,eurasia	capture
I1498	C0_1_2_2_1_1_1	7094	47.5247	21.59	mathieson_2015_nature	-	all,eur,eurasia	capture
I14980	C0_2_1_1_2_2_1_2	2625	50.5112	14.06	patterson_2021_nature	-	all,eur,eurasia	capture
I14983	C0_2_2_2_2_1_2_2_1_2_1	2625	50.5112	14.06	patterson_2021_nature	R1b	all,eur,eurasia	capture
I14986	C0_2_2_2_2_1_2_2_1_1	2255	50.4103	14.07	patterson_2021_nature	R1b	all,eur,eurasia	capture
I1499	C0_1_2_2_1_1_1	7077	48.52	21.17	mathieson_2015_nature	-	all,eur,eurasia	capture
I15027	C0_2_2_2_2_1_2_2_2_1_2	685	47.4734	-3.11	patterson_2021_nature	R1b	all,eur,eurasia	capture
I15028	C0_2_2_2_2_1_2_1_2_1	4218	47.5235	-3.15	patterson_2021_nature	-	all,eur,eurasia	capture
I15029	C0_1_2_2_2_1_2_2	5700	47.5235	-3.15	patterson_2021_nature	I2a	all,eur,eurasia	capture
I15030	C0_1_2_2_2_1_1_2	5700	47.5235	-3.15	patterson_2021_nature	I2a	all,eur,eurasia	capture
I15031	C0_1_2_2_2_1_2_1_1	5700	47.5235	-3.15	patterson_2021_nature	-	all,eur,eurasia	capture
I15032	C0_1_2_2_2_1_2_2	5700	47.5235	-3.15	patterson_2021_nature	I2a	all,eur,eurasia	capture
I15033	C0_2_2_2_2_1_1_1_1	3765	47.5235	-3.15	patterson_2021_nature	R1b	all,eur,eurasia	capture
I15034	C0_1_2_2_2_1_2_2	5000	47.5235	-3.15	patterson_2021_nature	-	all,eur,eurasia	capture
I15035	C0_1_2_2_2_1_2_1_1	5000	47.5235	-3.15	patterson_2021_nature	-	all,eur,eurasia	capture
I15039	C0_2_2_2_2_1_2_2_1_1	2185	50.4103	14.07	patterson_2021_nature	-	all,eur,eurasia	capture
I15040	C0_2_2_2_2_2_2_1_2_1_1	2240	50.4103	14.07	patterson_2021_nature	I2a	all,eur,eurasia	capture
I15041	C0_2_2_2_2_1_2_2_1_2_1	3000	50.0788	14.28	patterson_2021_nature	R1b	all,eur,eurasia	capture
I15042	C0_2_2_2_2_1_2_2_1_1	2220	50.4103	14.07	patterson_2021_nature	R1b	all,eur,eurasia	capture
I15043	C0_2_2_2_2_1_2_2_1_2_1	2240	50.4103	14.07	patterson_2021_nature	-	all,eur,eurasia	capture
I15044	C0_2_2_2_2_1_1_2_1_2_2_1	2305	50.4103	14.07	patterson_2021_nature	-	all,eur,eurasia	capture
I15045	C0_2_2_2_2_1_1_2_2_2_1	2255	50.4103	14.07	patterson_2021_nature	-	all,eur,eurasia	capture
I15046	C0_2_2_2_2_1_2_2_1_1	2305	50.4103	14.07	patterson_2021_nature	-	all,eur,eurasia	capture
I15047	C0_2_1_1_2_2_2_2_1	2170	50.4103	14.07	patterson_2021_nature	R1a	all,eur,eurasia	capture
I15048	C0_2_2_2_2_1_2_2_1_2_1	2385	50.4103	14.07	patterson_2021_nature	R1b	all,eur,eurasia	capture
I1505	C0_1_2_2_1_1_1	7057	47.88	21.19	mathieson_2015_nature	-	all,eur,eurasia	capture
I1508	NA	7591	47.3187	21.53	mathieson_2015_nature	-	all	capture
I15132	C0_2_1_2_2_1_2_2_2	4493	41.03	45.08	lazaridis_2022_science	-	all,eur,eurasia	capture
I15462	C0_2_1_2_2_2_2_2_2	1199.5	43.5308	16.26	lazaridis_2022_science	-	all,eur,eurasia	capture
I15463	C0_2_1_2_2_2_2_2_2	1200	43.5308	16.26	lazaridis_2022_science	-	all,eur,eurasia	capture
I1549	C0_2_2_1_2_2_2_1_2_1	4225	51.82	10.91	mathieson_2015_nature	-	all,eur,eurasia	capture
I1550	NA	7125	51.8958	11.05	lipson_2017_nature	-	all	capture
I15616	C0_1_2_2_1_1_1	5950	47.7467	22.4	lazaridis_2022_science	G2a	all,eur,eurasia	capture
I15618	C0_1_2_2_1_1_2_1	5950	47.7467	22.4	lazaridis_2022_science	-	all,eur,eurasia	capture
I15619	C0_1_2_2_1_1_1	5950	47.7467	22.4	lazaridis_2022_science	H	all,eur,eurasia	capture
I15620	C0_1_2_2_1_1_1	5950	47.7467	22.4	lazaridis_2022_science	G2a	all,eur,eurasia	capture
I15621	C0_1_2_2_1_1_2_1	5950	47.7467	22.4	lazaridis_2022_science	I2a	all,eur,eurasia	capture
I15623	C0_1_2_2_1_1_2_1	5950	47.7467	22.4	lazaridis_2022_science	G2a	all,eur,eurasia	capture
I1563	C0_1_2_2_2_2_2_1_2_2_2	5448	51.3583	7.55	lipson_2017_nature	-	all,eur,eurasia	capture
I15643	C0_2_2_1_2_2_2_2_1_2_2_2_1	3850	50.045	14.34	patterson_2021_nature	I2a	all,eur,eurasia	capture
I15644	C0_2_2_1_2_2_2_2_1_2_2_2_1	3850	50.045	14.34	patterson_2021_nature	-	all,eur,eurasia	capture
I1565	C0_1_1_1_2_1_2	5674	51.3583	7.55	lipson_2017_nature	I2a	all,eur,eurasia	capture
I15650	C0_1_2_2_2_2_1_1_2_2_1	6950	50.0788	14.28	patterson_2021_nature	R1b	all,eur,eurasia	capture
I15706	C0_2_1_2_2_2_2_2_1	356.5	40.9983	19.83	lazaridis_2022_science	R1a	all,eur,eurasia	capture
I15707	C0_2_1_2_2_2_2_2_2	398	42.12	20.52	lazaridis_2022_science	J2b	all,eur,eurasia	capture
I15729	C0_2_1_2_1_1_1_2	3150	40.9167	44.5	lazaridis_2022_science	-	all,eur,eurasia	capture
I15732	C0_2_1_2_1_1_1_2	3316	40.9167	44.5	lazaridis_2022_science	E1b	all,eur,eurasia	capture
I15733	NA	3317	40.9167	44.5	lazaridis_2022_science	E1b	all,eur,eurasia	capture
I15734	C0_2_1_2_1_1_1_2	3320	40.9167	44.5	lazaridis_2022_science	-	all,eur,eurasia	capture
I15742	C0_2_1_2_1_2_2_1	1232	43.5308	16.26	lazaridis_2022_science	-	all,eur,eurasia	capture
I15743	C0_2_1_2_2_2_2_2_1	1073.5	43.5308	16.26	lazaridis_2022_science	-	all,eur,eurasia	capture
I15748	C0_2_1_2_1_1_1_2	3285	40.9167	44.5	lazaridis_2022_science	-	all,eur,eurasia	capture
I15749	C0_2_1_2_1_1_1_2	3150	40.9167	44.5	lazaridis_2022_science	-	all,eur,eurasia	capture
I15750	C0_2_1_2_1_1_1_2	3285	40.9167	44.5	lazaridis_2022_science	-	all,eur,eurasia	capture
I1579	C0_1_2_2_1_2_2_1	8074.5	40.3	29.57	lazaridis_2022_science	-	all,eur,eurasia	capture
I1580	C0_1_2_2_1_2_2_1	8184.5	40.3037	29.61	lazaridis_2022_science	-	all,eur,eurasia	capture
I1581	C0_1_2_2_1_2_2_1	8257	40.3037	29.61	lazaridis_2022_science	-	all,eur,eurasia	capture
I15818	C0_1_2_2_1_2_2_2	7200	50.5906	13.88	patterson_2021_nature	-	all,eur,eurasia	capture
I15823	C0_1_2_2_2_2_1_1_2_2_1	5550	50.0544	14.36	patterson_2021_nature	J2a	all,eur,eurasia	capture
I15824	C0_2_2_1_2_2_2_2_1_2_2_2_2	3900	50.0544	14.36	patterson_2021_nature	-	all,eur,eurasia	capture
I1583	C0_1_2_2_1_2_2_1	8278.5	40.3037	29.61	lazaridis_2022_science	G2a	all,eur,eurasia	capture
I1584_v43	C0_2_1_2_2_2_1_2_1	5753	40.3	29.56	lazaridis_2022_science	-	all,eur,eurasia	capture
I1585	C0_1_2_2_1_2_2_1	8062	40.3	29.57	lazaridis_2022_science	-	all,eur,eurasia	capture
I15941	C0_1_2_2_2_2_1_2_1_1	4196	40.6267	8.32	fernandes_2020_natEcoEvo	H2c	all,eur,eurasia	capture
I15942	C0_1_2_2_2_2_1_2_1_1	4297	40.6267	8.32	fernandes_2020_natEcoEvo	G2a	all,eur,eurasia	capture
I15950	C0_2_2_2_2_2_2_1_2_1_1	2385	50.4103	14.07	patterson_2021_nature	R1b	all,eur,eurasia	capture
I15951	C0_2_2_2_2_1_2_2_1_1	2220	50.4103	14.07	patterson_2021_nature	R1b	all,eur,eurasia	capture
I15954	C0_2_2_2_2_1_2_2_1_1	2305	50.4103	14.07	patterson_2021_nature	R1b	all,eur,eurasia	capture
I15955	C0_2_2_2_2_1_1_2_1_2_2_1	3000	50.0788	14.28	patterson_2021_nature	R1b	all,eur,eurasia	capture
I15956	C0_2_2_2_2_2_2_1_2_1_1	3000	50.0788	14.28	patterson_2021_nature	-	all,eur,eurasia	capture
I15957	C0_2_2_2_2_2_1_1_2_2	3000	50.0788	14.28	patterson_2021_nature	-	all,eur,eurasia	capture
I15958	C0_2_2_2_2_1_2_2_1_2_1	3000	50.0788	14.28	patterson_2021_nature	-	all,eur,eurasia	capture
I15959	C0_2_2_2_2_2_1_1_2_2	3000	50.0788	14.28	patterson_2021_nature	-	all,eur,eurasia	capture
I15960	C0_2_2_2_2_1_2_2_1_2_1	3000	50.0788	14.28	patterson_2021_nature	-	all,eur,eurasia	capture
I16089	C0_2_2_2_2_2_1_1_1_1	3000	50.5113	13.77	patterson_2021_nature	-	all,eur,eurasia	capture
I16090	C0_2_2_2_2_1_2_2_1_1	4200	50.0833	14.32	patterson_2021_nature	-	all,eur,eurasia	capture
I16092	C0_1_2_2_2_2_2_2_2_2_1	2600	50.3775	13.79	patterson_2021_nature	I2a	all,eur,eurasia	capture
I16099	C0_2_2_2_2_1_2_2_1_2_1	3325	50.5336	13.62	patterson_2021_nature	I2a	all,eur,eurasia	capture
I16100	C0_2_2_2_2_2_1_1_2_2	3325	50.5336	13.62	patterson_2021_nature	R1a	all,eur,eurasia	capture
I16109	C0_2_2_1_2_2_2_2_1_2_2_2_2	3850	50.045	14.34	patterson_2021_nature	I2	all,eur,eurasia	capture
I16111	C0_2_2_2_2_1_2_2_1_2_1	3325	50.5336	13.62	patterson_2021_nature	-	all,eur,eurasia	capture
I16112	C0_2_2_2_2_1_2_2_1_2_1	3325	50.5336	13.62	patterson_2021_nature	-	all,eur,eurasia	capture
I16113	C0_2_2_2_2_2_2_1_2_1_2	3000	50.5336	13.62	patterson_2021_nature	-	all,eur,eurasia	capture
I16116	C0_2_1_2_1_1_1_1	3050	40.9167	44.5	lazaridis_2022_science	-	all,eur,eurasia	capture
I16117	C0_2_1_2_1_1_1_1	2577	40.9167	44.5	lazaridis_2022_science	R1b	all,eur,eurasia	capture
I16119	C0_2_1_2_2_1_2_2_2	2265	40.1512	44.44	lazaridis_2022_science	L1a	all,eur,eurasia	capture
I16121	C0_1_2_2_2_2_1_1_2_2_1	5850	50.1458	14.22	papac_2021_sciadv	-	all,eur,eurasia	capture
I16122	NA	5850	50.1458	14.22	papac_2021_sciadv	-	all	capture
I16161	C0_1_2_2_2_2_1_2_1_1	3434	40.6267	8.32	fernandes_2020_natEcoEvo	-	all,eur,eurasia	capture
I16163	C0_2_1_1_1_2_2_2_1	2576	40.6267	8.32	fernandes_2020_natEcoEvo	-	all,eur,eurasia	capture
I16164	NA	4415	40.4106	8.64	fernandes_2020_natEcoEvo	G2a	all	capture
I16169	C0_2_1_1_1_2_2_2_1	4177	40.6267	8.32	fernandes_2020_natEcoEvo	-	all,eur,eurasia	capture
I16170	C0_1_2_2_2_2_1_2_1_1	3337	40.6267	8.32	fernandes_2020_natEcoEvo	I2a	all,eur,eurasia	capture
I16170	C0_1_2_2_2_2_1_2_1_1	3337	40.6267	8.32	patterson_2021_nature	I2a	all,eur,eurasia	capture
I16182	C0_2_2_2_2_1_2_2_1_1	3000	50.0788	14.28	patterson_2021_nature	R1b	all,eur,eurasia	capture
I16191	C0_2_1_2_1_1_1_1	2614	40.9167	44.5	lazaridis_2022_science	R1b	all,eur,eurasia	capture
I16196	C0_2_1_2_1_1_1_2	3125	40.9167	44.5	lazaridis_2022_science	I2	all,eur,eurasia	capture
I16217	C0_2_1_2_1_1_1_2	3080.5	40.4167	45.2	lazaridis_2022_science	-	all,eur,eurasia	capture
I16220	C0_2_1_2_1_1_1_2	3208	40.4167	45.2	lazaridis_2022_science	I2a	all,eur,eurasia	capture
I16268	C0_2_2_1_1_1_2_1	2250	50.0544	14.36	patterson_2021_nature	-	all,eur,eurasia	capture
I16271	C0_2_2_2_2_1_2_2_1_1	2250	50.0544	14.36	patterson_2021_nature	-	all,eur,eurasia	capture
I16272	C0_2_2_2_2_2_1_1_2_2	2250	50.0544	14.36	patterson_2021_nature	E1b	all,eur,eurasia	capture
I1630	C0_2_1_2_2_1_2_2_1	750	38.865	46.2	lazaridis_2022_science	-	all,eur,eurasia	capture
I16326	NA	2625	50.2914	14.05	patterson_2021_nature	-	all	capture
I16327	NA	2625	50.2914	14.05	patterson_2021_nature	G2a	all	capture
I1636	C0_2_1_2_2_1_2_2_2	1956	39.549	45.08	lazaridis_2022_science	I2	all,eur,eurasia	capture
I16376	C0_2_1_2_1_1_1_1	2690	40.9167	44.5	lazaridis_2022_science	R1b	all,eur,eurasia	capture
I1639	C0_2_1_2_2_1_2_2_2	1866	39.549	45.08	lazaridis_2022_science	-	all,eur,eurasia	capture
I16405	C0_2_2_2_2_1_1_2_1_2_2_2_2	2250	51.4092	-3.42	patterson_2021_nature	R1b	all,eur,eurasia	capture
I16424	C0_2_2_1_2_2_2_1_2_1	4106	50.5399	-5	patterson_2021_nature	-	all,eur,eurasia	capture
I16439	C0_2_2_2_2_1_1_2_1_2_2_1	2329	50.5399	-5	patterson_2021_nature	-	all,eur,eurasia	capture
I16441	C0_2_2_2_2_1_1_2_1_2_2_2_2	2329	50.5399	-5	patterson_2021_nature	-	all,eur,eurasia	capture
I16442	C0_2_2_2_2_1_2_2_2_1_1	2329	50.5399	-5	patterson_2021_nature	-	all,eur,eurasia	capture
I16444	C0_1_2_2_2_1_1_2	6048	49.4972	-2.51	patterson_2021_nature	I2a	all,eur,eurasia	capture
I16450	C0_2_2_2_2_1_1_2_1_2_1	2050	50.2035	-5.2	patterson_2021_nature	R1b	all,eur,eurasia	capture
I16454	NA	3162	50.5365	-5.03	patterson_2021_nature	R1b	all	capture
I16457	NA	2050	50.2035	-5.2	patterson_2021_nature	-	all	capture
I16495	C0_2_2_2_2_1_1_2_1_2_1	2055	56.0576	-2.72	patterson_2021_nature	-	all,eur,eurasia	capture
I16498	NA	2495	55.9885	-2.48	patterson_2021_nature	-	all	capture
I16499	C0_2_2_2_2_1_1_1_2	2069	56.0576	-2.72	patterson_2021_nature	R1b	all,eur,eurasia	capture
I16503	C0_2_2_2_2_1_1_2_1_2_2_2_2	2120	55.9885	-2.48	patterson_2021_nature	R1b	all,eur,eurasia	capture
I16504	C0_2_2_2_2_1_1_2_1_2_1	1916	55.9885	-2.48	patterson_2021_nature	R1b	all,eur,eurasia	capture
I16508	C0_2_2_2_2_2_2_1_2_1_2	1295	52.0624	-0.82	gretzinger_2022_nature	I1a	all,eur,eurasia	capture
I16509	C0_2_2_1_1_1_2_1	1315	52.0624	-0.82	gretzinger_2022_nature	I1a	all,eur,eurasia	capture
I16510	C0_2_2_2_2_2_2_1_2_1_1	1330	52.0624	-0.82	gretzinger_2022_nature	-	all,eur,eurasia	capture
I16537	C0_2_1_2_1_1_1_1	2973.5	40.9167	44.5	lazaridis_2022_science	-	all,eur,eurasia	capture
I16538	C0_2_2_2_2_1_1_1_2	3000	50.4001	13.42	patterson_2021_nature	-	all,eur,eurasia	capture
I16549	C0_2_2_2_2_2_1_1_2_2	3000	50.0602	14.28	patterson_2021_nature	I2a	all,eur,eurasia	capture
I16554	C0_2_1_2_1_1_1_1	3082	40.9167	44.5	lazaridis_2022_science	R1b	all,eur,eurasia	capture
I1657	C0_2_1_2_2_1_2_2_2	5125.5	40.3907	43.89	lazaridis_2022_science	-	all,eur,eurasia	capture
I1659	C0_2_1_2_2_1_2_2_2	625	38.865	46.2	lazaridis_2022_science	-	all,eur,eurasia	capture
I16592	C0_2_2_2_2_1_1_2_1_2_2_2_1	2231	51.3139	-2.89	patterson_2021_nature	R1b	all,eur,eurasia	capture
I16597	NA	2283	52.0791	-0.28	patterson_2021_nature	R1b	all	capture
I1660	C0_2_1_2_2_1_2_2_2	750	38.865	46.2	lazaridis_2022_science	-	all,eur,eurasia	capture
I16601	C0_2_2_2_2_1_2_2_2_1_1	2082	51.168	-1.77	patterson_2021_nature	-	all,eur,eurasia	capture
I16618	C0_2_2_2_2_1_2_2_2_1_1	2604	50.8509	-0.14	patterson_2021_nature	-	all,eur,eurasia	capture
I16707	C0_2_1_2_1_1_1_2	2823.5	40.783	43.95	lazaridis_2022_science	R1b	all,eur,eurasia	capture
I16803	C0_2_1_1_2_2_2_2_2_1	3904.5	45.9347	20.4	lazaridis_2022_science	-	all,eur,eurasia	capture
I16813	C0_2_1_1_2_2_2_2_2_1	3986.5	45.8881	20.17	lazaridis_2022_science	R1b	all,eur,eurasia	capture
I16814	C0_2_1_1_2_2_2_2_2_1	2906	45.8881	20.17	lazaridis_2022_science	R1b	all,eur,eurasia	capture
I17015	C0_2_2_2_2_1_1_2_1_2_2_2_1	2227	51.3139	-2.89	patterson_2021_nature	-	all,eur,eurasia	capture
I17016	C0_2_2_2_2_1_1_2_1_2_1	2226	51.3139	-2.89	patterson_2021_nature	R1b	all,eur,eurasia	capture
I17017	C0_2_2_2_2_1_2_2_1_1	2051	51.3139	-2.89	patterson_2021_nature	-	all,eur,eurasia	capture
I17146	C0_2_2_2_2_1_2_2_1_1	2255	50.4103	14.07	patterson_2021_nature	R1b	all,eur,eurasia	capture
I17180	NA	2537.5	40.9167	44.5	lazaridis_2022_science	R1b	all	capture
I17182	C0_2_1_2_1_1_1_1	2948.5	40.8716	43.84	lazaridis_2022_science	-	all,eur,eurasia	capture
I17183	C0_2_1_2_1_1_1_2	3263	40.8716	43.84	lazaridis_2022_science	J2a	all,eur,eurasia	capture
I17184	C0_2_1_2_2_1_2_2_2	2616	40.8716	43.84	lazaridis_2022_science	G2a	all,eur,eurasia	capture
I17258	C0_2_2_2_2_1_1_2_1_2_1	2415	51.1365	-1.49	patterson_2021_nature	-	all,eur,eurasia	capture
I17259	C0_2_2_2_2_1_1_2_1_2_1	2438	51.1365	-1.49	patterson_2021_nature	I2a	all,eur,eurasia	capture
I17260	C0_2_2_2_2_1_1_2_1_2_2_1	2550	51.1365	-1.49	patterson_2021_nature	R1b	all,eur,eurasia	capture
I17261	C0_2_2_2_2_1_1_2_1_2_2_2_2	2224	51.1409	-1.6	patterson_2021_nature	R1b	all,eur,eurasia	capture
I17262	C0_2_2_2_2_1_1_2_1_2_1	2176	51.1409	-1.6	patterson_2021_nature	-	all,eur,eurasia	capture
I17263	C0_2_2_2_2_1_1_2_1_2_1	2114	51.1383	-1.53	patterson_2021_nature	-	all,eur,eurasia	capture
I17264	C0_2_2_2_2_1_2_2_1_2_1	2225	51.1383	-1.53	patterson_2021_nature	R1b	all,eur,eurasia	capture
I17267	C0_2_2_2_2_1_1_2_1_2_1	2225	51.1383	-1.53	patterson_2021_nature	-	all,eur,eurasia	capture
I17269	C0_2_2_1_1_1_2_1	1200	54.5945	-1.31	gretzinger_2022_nature	-	all,eur,eurasia	capture
I17270	C0_2_2_2_2_2_2_1_2_1_2	1200	54.5945	-1.31	gretzinger_2022_nature	-	all,eur,eurasia	capture
I17271	C0_2_2_2_2_2_2_1_2_1_2	1200	54.5945	-1.31	gretzinger_2022_nature	-	all,eur,eurasia	capture
I17272	C0_2_2_2_2_2_2_1_2_1_2	1400	54.5945	-1.31	gretzinger_2022_nature	R1b	all,eur,eurasia	capture
I17273	C0_2_2_1_1_1_2_1	1400	54.5945	-1.31	gretzinger_2022_nature	-	all,eur,eurasia	capture
I17274	C0_2_2_1_1_1_2_1	1400	54.5945	-1.31	gretzinger_2022_nature	R1b	all,eur,eurasia	capture
I17275	C0_2_2_1_1_1_2_1	1400	54.5945	-1.31	gretzinger_2022_nature	-	all,eur,eurasia	capture
I17276	C0_2_2_2_2_2_2_1_2_1_1	1400	54.5945	-1.31	gretzinger_2022_nature	-	all,eur,eurasia	capture
I17277	C0_2_2_2_2_2_2_1_2_1_1	1200	54.6976	-1.18	gretzinger_2022_nature	R1b	all,eur,eurasia	capture
I17310	NA	2850	50.5562	13.76	patterson_2021_nature	H	all	capture
I17313	C0_2_2_2_2_2_2_1_2_1_1	2250	50.0544	14.36	patterson_2021_nature	-	all,eur,eurasia	capture
I17314	C0_2_1_1_2_1_1_2	2250	50.0544	14.36	patterson_2021_nature	G2a	all,eur,eurasia	capture
I17317	C0_2_2_2_2_2_1_2_2_2_2_2	2250	50.0544	14.36	patterson_2021_nature	G2a	all,eur,eurasia	capture
I17321	C0_2_2_2_2_1_2_2_2_1_2	2250	50.0544	14.36	patterson_2021_nature	-	all,eur,eurasia	capture
I17322	C0_2_2_2_2_2_2_1_2_1_1	2250	50.0544	14.36	patterson_2021_nature	-	all,eur,eurasia	capture
I17327	NA	2250	50.0544	14.36	patterson_2021_nature	I2a	all	capture
I1767	C0_2_2_1_2_2_2_2_1_1	4045	54.5228	-1.31	olalde_2018_nature	I2a	all,eur,eurasia	capture
I17750	C0_2_2_2_2_1_1_2_2_2_2	2031	52.47	4.64	patterson_2021_nature	-	all,eur,eurasia	capture
I1784	NA	4060	38.2123	62.03	narasimhan_2019_science	J1a	all,eurasia	capture
I17912	C0_2_1_1_2_2_2_2_2_2_1	3900	45.8881	20.17	lazaridis_2022_science	-	all,eur,eurasia	capture
I17913	C0_2_1_1_2_2_2_2_2_1	3900	45.8881	20.17	lazaridis_2022_science	-	all,eur,eurasia	capture
I17914	C0_1_2_2_1_1_1	6125	46.018	20.27	lazaridis_2022_science	-	all,eur,eurasia	capture
I17915	C0_1_2_2_1_1_1	6125	46.018	20.27	lazaridis_2022_science	G2a	all,eur,eurasia	capture
I17980	C0_2_1_2_2_2_2_2_1	816	43.12	25.68	lazaridis_2022_science	-	all,eur,eurasia	capture
I17981	C0_1_2_2_1_1_1	7725	43.1609	25.88	lazaridis_2022_science	-	all,eur,eurasia	capture
I1799	NA	3003	34.7432	72.31	narasimhan_2019_science	E1b	all,eurasia	capture
I18110	C0_2_1_1_2_1_1_2	2200	47.6744	17.63	patterson_2021_nature	-	all,eur,eurasia	capture
I18115	C0_1_2_2_1_1_1	5950	47.7467	22.4	lazaridis_2022_science	-	all,eur,eurasia	capture
I18159	C0_2_1_2_1_1_1_1	2565	39.4344	46.23	lazaridis_2022_science	-	all,eur,eurasia	capture
I18160	C0_2_1_2_1_1_1_1	2565	39.4344	46.23	lazaridis_2022_science	-	all,eur,eurasia	capture
I18161	C0_2_1_2_1_1_1_1	2565	39.4344	46.23	lazaridis_2022_science	I2a	all,eur,eurasia	capture
I18162	C0_2_1_2_1_1_1_1	3125	40.8333	43.92	lazaridis_2022_science	R1b	all,eur,eurasia	capture
I18163	C0_2_1_2_1_1_1_2	3125	40.8333	43.92	lazaridis_2022_science	R1b	all,eur,eurasia	capture
I18164	C0_2_1_2_2_1_2_2_2	3125	40.8333	43.92	lazaridis_2022_science	-	all,eur,eurasia	capture
I18165	C0_2_1_2_1_1_1_2	3125	40.8333	43.92	lazaridis_2022_science	J2a	all,eur,eurasia	capture
I18166	C0_2_1_2_1_1_1_2	3285	40.5166	44.93	lazaridis_2022_science	-	all,eur,eurasia	capture
I18167	C0_2_1_2_1_1_1_2	3285	40.5166	44.93	lazaridis_2022_science	-	all,eur,eurasia	capture
I18168	C0_2_1_2_1_1_1_2	3285	40.5166	44.93	lazaridis_2022_science	I2a	all,eur,eurasia	capture
I18182	C0_2_2_2_2_2_1_1_1_1	2185	47.4948	19.91	patterson_2021_nature	-	all,eur,eurasia	capture
I18183	C0_2_2_2_2_2_1_1_1_1	2185	47.4948	19.91	patterson_2021_nature	-	all,eur,eurasia	capture
I18211	C0_2_1_1_2_2_2_2_1	2725	46.6883	20.02	patterson_2021_nature	-	all,eur,eurasia	capture
I18213	C0_2_1_1_2_2_2_2_1	2725	46.6883	20.02	patterson_2021_nature	-	all,eur,eurasia	capture
I18220	C0_2_1_1_2_2_2_2_1	2210	47.102	20.74	patterson_2021_nature	-	all,eur,eurasia	capture
I18226	C0_2_2_2_2_2_2_2_2_1	2210	47.9365	21.37	patterson_2021_nature	-	all,eur,eurasia	capture
I18227	C0_2_1_1_2_2_2_2_1	2525	47.7283	18.33	patterson_2021_nature	G2a	all,eur,eurasia	capture
I18236	C0_2_1_2_1_1_1_1	2565	39.4344	46.23	lazaridis_2022_science	-	all,eur,eurasia	capture
I18237	C0_2_1_2_1_1_1_2	2565	39.4344	46.23	lazaridis_2022_science	J2b	all,eur,eurasia	capture
I18238	C0_2_1_2_1_1_1_2	2565	39.4344	46.23	lazaridis_2022_science	R1b	all,eur,eurasia	capture
I18239	C0_2_1_1_2_2_2_2_1	2725	47.9306	20.19	patterson_2021_nature	-	all,eur,eurasia	capture
I18245	C0_2_1_1_2_2_2_2_1	2725	46.6883	20.02	patterson_2021_nature	-	all,eur,eurasia	capture
I18246	C0_2_1_1_2_2_2_2_1	2725	47.8563	20.48	patterson_2021_nature	-	all,eur,eurasia	capture
I18247	C0_2_1_2_2_1_2_2_2	3125	40.8333	43.92	lazaridis_2022_science	-	all,eur,eurasia	capture
I18248	C0_2_1_2_1_1_1_1	3125	40.8333	43.92	lazaridis_2022_science	-	all,eur,eurasia	capture
I18259	C0_2_1_1_2_1_2_2_2	2310	46.2786	20.06	patterson_2021_nature	-	all,eur,eurasia	capture
I18267	C0_2_1_2_1_1_1_2	3285	40.5166	44.93	lazaridis_2022_science	-	all,eur,eurasia	capture
I18269	C0_2_1_2_1_1_1_2	3285	40.5166	44.93	lazaridis_2022_science	-	all,eur,eurasia	capture
I18270	C0_2_1_2_1_1_1_2	3285	40.5166	44.93	lazaridis_2022_science	-	all,eur,eurasia	capture
I18271	C0_2_1_2_1_1_1_2	3285	40.5166	44.93	lazaridis_2022_science	-	all,eur,eurasia	capture
I18272	C0_2_1_2_1_1_1_2	3285	40.5166	44.93	lazaridis_2022_science	-	all,eur,eurasia	capture
I18273	C0_2_1_2_2_1_2_2_2	3285	40.5166	44.93	lazaridis_2022_science	-	all,eur,eurasia	capture
I18274	C0_2_1_2_1_1_1_2	3150	40.5166	44.93	lazaridis_2022_science	-	all,eur,eurasia	capture
I18275	C0_2_1_2_1_1_1_2	3285	40.5166	44.93	lazaridis_2022_science	-	all,eur,eurasia	capture
I18277	C0_2_1_2_1_1_1_2	3285	40.5166	44.93	lazaridis_2022_science	I2a	all,eur,eurasia	capture
I18278	C0_2_1_2_1_1_1_2	3285	40.5166	44.93	lazaridis_2022_science	-	all,eur,eurasia	capture
I18279	C0_2_1_2_1_1_1_2	3285	40.5166	44.93	lazaridis_2022_science	-	all,eur,eurasia	capture
I18280	C0_2_1_2_1_1_1_2	3285	40.5166	44.93	lazaridis_2022_science	-	all,eur,eurasia	capture
I1838	C0_1_2_2_2_1_2_2	5126	42.63	-2.7	lipson_2017_nature	-	all,eur,eurasia	capture
I1840	NA	3475	42.57	-2.62	olalde_2019_science	R1b	all	capture
I18414_d	C0_2_1_2_2_2_2_1_2	3100	44.852	15.42	lazaridis_2022_science	-	all,eur,eurasia	capture
I18415	C0_2_1_1_2_2_2_2_2_1	3100	44.852	15.42	lazaridis_2022_science	R1b	all,eur,eurasia	capture
I18416	C0_2_1_1_2_2_2_2_2_1	3100	44.852	15.42	lazaridis_2022_science	-	all,eur,eurasia	capture
I18417	C0_2_1_1_2_2_2_2_2_2_1	3100	44.852	15.42	lazaridis_2022_science	R1b	all,eur,eurasia	capture
I1843	C0_1_2_2_2_1_2_1_2	4904	42.57	-2.57	lipson_2017_nature	-	all,eur,eurasia	capture
I1846	NA	4825	42.57	-2.57	olalde_2019_science	-	all	capture
I18467	C0_2_1_2_1_1_1_1	3285	40.4167	45.2	lazaridis_2022_science	-	all,eur,eurasia	capture
I18468	C0_2_1_2_1_1_1_2	3050	40.4167	45.2	lazaridis_2022_science	I2	all,eur,eurasia	capture
I18469	C0_2_1_2_1_1_1_2	2865	40.4167	45.2	lazaridis_2022_science	I2	all,eur,eurasia	capture
I18470	NA	3050	40.4167	45.2	lazaridis_2022_science	I2	all,eur,eurasia	capture
I18472	C0_2_1_2_1_1_1_1	3285	40.4167	45.2	lazaridis_2022_science	-	all,eur,eurasia	capture
I18478	C0_2_1_2_1_1_1_2	2750	40.4167	45.2	lazaridis_2022_science	R1b	all,eur,eurasia	capture
I18479	C0_2_1_2_1_1_1_2	3150	40.4167	45.2	lazaridis_2022_science	-	all,eur,eurasia	capture
I18481	C0_2_1_2_1_1_1_2	3050	40.4167	45.2	lazaridis_2022_science	I2	all,eur,eurasia	capture
I18486	C0_2_1_2_1_1_1_2	3285	40.4167	45.2	lazaridis_2022_science	I2	all,eur,eurasia	capture
I18487	C0_2_1_2_1_1_1_2	3390	40.4167	45.2	lazaridis_2022_science	-	all,eur,eurasia	capture
I18488	C0_2_2_2_2_1_2_2_1_1	2240	47.6883	17.3	patterson_2021_nature	-	all,eur,eurasia	capture
I18491	C0_2_1_1_2_1_2_2_2	2240	47.6883	17.3	patterson_2021_nature	-	all,eur,eurasia	capture
I18492	C0_2_2_2_2_1_2_2_1_1	2240	47.6883	17.3	patterson_2021_nature	R1b	all,eur,eurasia	capture
I18493	C0_2_1_1_2_1_2_2_2	2240	47.6883	17.3	patterson_2021_nature	-	all,eur,eurasia	capture
I18526	C0_2_1_1_2_2_2_2_2_2_1	2200	47.6744	17.63	patterson_2021_nature	G2a	all,eur,eurasia	capture
I18527	C0_2_1_1_2_2_2_2_1	2200	47.6744	17.63	patterson_2021_nature	E1b	all,eur,eurasia	capture
I18528	C0_2_1_1_2_1_2_2_2	2200	47.6744	17.63	patterson_2021_nature	-	all,eur,eurasia	capture
I18529	C0_2_1_1_2_1_2_2_2	2200	47.6744	17.63	patterson_2021_nature	R1b	all,eur,eurasia	capture
I18530	C0_2_2_2_2_1_2_2_1_1	2230	47.6744	17.63	patterson_2021_nature	R1b	all,eur,eurasia	capture
I18531	C0_2_1_1_2_2_2_2_2_1	2200	47.6744	17.63	patterson_2021_nature	R1b	all,eur,eurasia	capture
I1856	NA	3540	53.8731	91.46	narasimhan_2019_science	R1a	all,eurasia	capture
I18599	C0_2_2_2_2_1_2_2_2_1_1	1924	51.3233	0.74	patterson_2021_nature	-	all,eur,eurasia	capture
I18606	C0_2_2_1_2_2_2_2_1_1	3770	54.0981	-0.28	patterson_2021_nature	R1b	all,eur,eurasia	capture
I18712	C0_2_1_1_2_2_2_2_2_2_2	3600	43.4578	16.75	lazaridis_2022_science	J2b	all,eur,eurasia	capture
I18719	C0_2_1_2_1_2_2_2_2	3200	44.852	15.42	patterson_2021_nature	I2a	all,eur,eurasia	capture
I18721	C0_2_1_2_1_2_2_2_2	3100	44.852	15.42	lazaridis_2022_science	I2a	all,eur,eurasia	capture
I18723	C0_2_1_2_1_2_2_2_2	3100	44.852	15.42	lazaridis_2022_science	R1b	all,eur,eurasia	capture
I18724	C0_2_1_1_2_2_2_2_2_1	3100	44.852	15.42	lazaridis_2022_science	-	all,eur,eurasia	capture
I18725	C0_2_1_1_2_2_2_2_2_2_1	3100	44.852	15.42	lazaridis_2022_science	R1b	all,eur,eurasia	capture
I18729	C0_2_1_1_2_2_2_2_2_1	3100	44.852	15.42	lazaridis_2022_science	R1b	all,eur,eurasia	capture
I18730	C0_2_1_1_2_2_2_2_2_2_1	3100	44.852	15.42	lazaridis_2022_science	-	all,eur,eurasia	capture
I18732	C0_2_1_1_2_2_2_2_2_2_1	3100	44.852	15.42	lazaridis_2022_science	R1b	all,eur,eurasia	capture
I18737	C0_2_1_1_2_2_2_2_2_2_1	3100	44.852	15.42	lazaridis_2022_science	R1b	all,eur,eurasia	capture
[truncated: 2,750 more rows]

## Sheet: 6_mixtureModellingResults_dista
Supplementary Table 6	Distal ancestry modeling results. Results from mixture modeling using only distal source groups. For each individual ancestry proportions from each source population are reported.
sampleId	AnatolianFarmers	CHG	IranNeolithic	balticCentralEurHG	earlySpainHG	russianHG	ukraineHG	westernHG
BUR285	0.712955	0	0	0	0.287045	0	0	0
BUR255	0.681606	0	0	0	0.318394	0	0	0
BUR260	0.71298	0	0	0	0.28702	0	0	0
BUR282	0.7012	0	0	0	0.2988	0	0	0
BUR305	0.7055	0	0	0	0.2945	0	0	0
BUR348	0.702154	0	0	0	0.297846	0	0	0
BUR270	0.693176	0	0	0	0.306824	0	0	0
BUR218	0.610175	0	0	0	0.389825	0	0	0
BUR266	0.688463	0	0	0	0.311537	0	0	0
BUR230	0.7082	0	0	0	0.2918	0	0	0
BUR235	0.718429	0	0	0	0.281571	0	0	0
BUR240	0.695779	0	0	0	0.304221	0	0	0
BUR249	0.706778	0	0	0	0.293222	0	0	0
BUR265	0.713039	0	0	0	0.286961	0	0	0
BUR219	0.67822	0	0	0	0.32178	0	0	0
BUR195	0.714573	0	0	0	0.281005	0.00209283	0.00232909	0
BUR236	0.726678	0	0	0	0.273322	0	0	0
BUR290	0.654827	0	0	0	0.345173	0	0	0
BUR292	0.726187	0	0	0	0.273813	0	0	0
BUR268	0.707376	0	0	0	0.292624	0	0	0
BUR323	0.72503	0	0	0	0.27497	0	0	0
BUR189	0.738706	0	0	0	0.261294	0	0	0
BUR200	0.652526	0	0	0	0.347474	0	0	0
BUR231	0.702196	0	0	0	0.291204	0.0066002	0	0
BUR244	0.722252	0	0	0	0.277748	0	0	0
BUR216	0.662417	0	0	0	0.337583	0	0	0
BUR227	0.713273	0	0	0	0.286727	0	0	0
BUR272	0.720807	0	0	0	0.279193	0	0	0
BUR288	0.694799	0	0	0	0.305201	0	0	0
BUR176	0.678975	0	0	0	0.321025	0	0	0
BUR237	0.737116	0	0	0	0.262884	0	0	0
BUR310	0.72643	0	0	0	0.27357	0	0	0
BUR319	0.703771	0	0	0	0.296229	0	0	0
BUR298	0.700601	0	0	0	0.299399	0	0	0
BUR224	0.714089	0	0	0	0.285911	0	0	0
BUR254	0.612854	0	0	0	0.387146	0	0	0
BUR307	0.690913	0	0	0	0.309087	0	0	0
BUR297	0.701692	0	0	0	0.298308	0	0	0
BUR336	0.688473	0	0	0	0.311527	0	0	0
BUR182	0.723347	0	0	0	0.276653	0	0	0
BUR283	0.628503	0	0	0	0.371497	0	0	0
BUR349	0.589155	0	0	0	0.410845	0	0	0
BUR295	0.734058	0	0	0	0.265942	0	0	0
BUR177	0.709476	0	0	0	0.290524	0	0	0
BUR225	0.679123	0	0	0	0.320877	0	0	0
BUR194	0.614896	0	0	0	0.385104	0	0	0
BUR202	0.764965	0	0	0	0.235035	0	0	0
BUR281	0.722929	0	0	0	0.277071	0	0	0
BUR344	0.529292	0	0	0	0.470708	0	0	0
BUR274	0.685209	0	0	0	0.314791	0	0	0
BUR280	0.695383	0	0	0	0.304617	0	0	0
BUR316	0.691103	0	0	0	0.308897	0	0	0
BUR250	0.719979	0	0	0	0.280021	0	0	0
BUR183	0.678849	0	0	0	0.321151	0	0	0
BUR271	0.637091	0	0	0	0.362909	0	0	0
BUR340	0.600935	0	0	0	0.399065	0	0	0
BUR220	0.69831	0	0	0	0.30169	0	0	0
BUR263	0.649521	0	0	0	0.350479	0	0	0
BUR299	0.683956	0	0	0	0.316044	0	0	0
BUR242	0.648382	0	0	0	0.351618	0	0	0
BUR315	0.734999	0	0	0	0.263957	0.00104372	0	0
BUR184	0.708951	0	0	0	0.291049	0	0	0
BUR300	0.67007	0	0	0	0.32993	0	0	0
BUR312	0.706301	0	0	0	0.293699	0	0	0
BUR212	0.621501	0	0	0	0.378499	0	0	0
BUR256	0.717236	0	0	0	0.282764	0	0	0
BUR334	0.653647	0	0	0	0.346353	0	0	0
BUR248	0.691642	0	0	0	0.308358	0	0	0
BUR239	0.712525	0	0	0	0.287475	0	0	0
BUR257	0.663217	0	0	0	0.336783	0	0	0
BUR286	0.67005	0	0	0	0.32995	0	0	0
BUR346	0.694464	0	0	0	0.305536	0	0	0
BUR169	0.71866	0	0	0	0.28134	0	0	0
BUR223	0.612796	0	0	0	0.387204	0	0	0
BUR314	0.710114	0	0	0	0.289886	0	0	0
BUR267	0.566368	0	0	0	0.433632	0	0	0
BUR209	0.675065	0	0	0	0.324935	0	0	0
BUR207	0.730507	0	0	0	0.269493	0	0	0
BUR226	0.708926	0	0	0	0.291074	0	0	0
BUR284	0.715316	0	0	0	0.284684	0	0	0

## Sheet: 7_mixtureModellingResults_proxi
Supplementary Table 7	Proximal ancestry modeling results. Results from mixture modeling using both distal and proximal source groups. For each individual ancestry proportions from each source population are reported.
sampleId	AnatolianFarmers	BellBeaker	CHG	Early Neolithic France	IranNeolithic	Middle Neolithic Iberia	Yamnaya	balticCentralEurHG	earlyCentralEurNeolithicLBK	earlySpainHG	russianHG	scandinavianNeolithic	ukraineHG	westernHG
BUR285	0.00908153	0	0	0.0159407	0	0.775732	0.0148512	0	0	0	0	0.149303	0.0166035	0.0184875
BUR255	0	0.0110925	0	0	0.00936084	0.767035	0	0	0	0.0404522	0	0.11936	0.0526993	0
BUR260	0	0.0256959	0	0	0	0.937049	0	0	0	0.0143649	0	0.00111705	0.0217733	0
BUR282	0	0	0	0	0	0.855656	0	0.00510774	0	0	0	0.0937258	0.00507226	0.0404383
BUR305	0	0.00745021	0	0.460281	0	0.45993	0	0	0	0.0114438	0	0	0.00768676	0.0532085
BUR348	0	0.00461637	0	0	0	0.952222	0	0	0	0.00518654	0	0	0	0.0379749
BUR270	0	0.0311124	0	0	0	0.919133	0	0	0	0.00973411	0	0	0	0.04002
BUR218	0	0	0	0.356137	0	0.352965	0	0	0.0373264	0	0	0.0534725	0	0.200099
BUR266	0	0	0	0.607578	0	0.226086	0	0	0.026521	0	0	0.0278276	0	0.111988
BUR230	0.00671607	0.0219478	0	0	0	0.898865	0	0.0218061	2.8805e-05	0	0	0.0296152	0	0.0210206
BUR235	0	0	0	0.0399032	0	0.933175	0	0	0	0	0	0	0	0.0269213
BUR240	0	0.0229626	0	0.200927	0	0.716211	0	0	0	0	0	0	0	0.0598987
BUR249	0	0	0	0.176318	0	0.495226	0	0.060584	0.0332672	0	0	0.233721	0	0.000883633
BUR265	0	0.0239451	0	0.118203	0	0.661464	0	0.0236914	0	0	0	0.167674	0.00502193	0
BUR219	0.00152172	0.0375486	0	0.715056	0	0	0	0	0.00269873	0	0	0.132368	0	0.110807
BUR195	0	0	0.0160544	0	0.015944	0.744913	0	0	0	0.00284709	0	0.176915	0.0433262	0
BUR236	0	0.0281053	0	0.704421	0	0.0262001	0	0.00442128	0.0437621	0.0143474	0	0.137903	0	0.0408406
BUR290	0.0106866	0	0	0.24107	0	0.42713	0.00935766	0	0.00408592	0.0168041	0	0.178479	0.0234106	0.0889762
BUR292	0	0.00795652	0	0.0665835	0	0.753246	0	0	0	0	0	0.14615	0.0260637	0
BUR268	0	0.0247889	0	0	0.0013641	0.876317	0	0	0	0	0	0.0646713	0	0.0328588
BUR323	0	0.00198087	0	0	0	0.812522	0	0	0.0216616	0	0	0.128385	0.0354512	0
BUR189	0	0.0162801	0	0.428522	0.00520109	0.218447	0	0	0.017173	0	0	0.296947	0.0174294	0
BUR200	0	0.0461447	0	0.232507	0	0.379352	0	0	0	0	0	0.245645	0	0.096351
BUR231	0	0.0100844	0.00410311	0	0	0.748857	0.0244695	0	0	0.0042821	0	0.17446	0.0337437	0
BUR244	0	0.0265347	0	0.0624094	0	0.858619	0	0	0.000860677	0	0	0.0302636	0	0.0213123
BUR216	0	0	0	0.253054	0.00725916	0.402215	0.00160558	0	0	0.0095693	0	0.202337	0.0598858	0.064074
BUR227	0	0.00067363	0	0	0	0.973553	0	0	0	0	0	0	0	0.0257736
BUR272	0	0.000994478	0	0	0	0.835237	0	0.0483257	0.0765348	0	0	0.0338316	0.00507667	0
BUR288	0	0.00540001	0	0.598749	0	0.258213	0	0	0	0	0	0.0470236	0	0.0906148
BUR176	0	0.0250547	0	0.516665	0	0.175281	0	0	0.0127234	0	0	0.170605	0	0.0996715
BUR237	0	0.0205664	0	0	0	0.877632	0	0.0152694	0.0516447	0	0	0.0288344	0.00605303	0
BUR310	0.00370643	0.0192724	0.00388598	0	0	0.780831	0	0	0	0	0	0.166453	0.0258514	0
BUR319	0	0.0207107	0	0	0	0.939044	0	0	0	0	0	0	0	0.0402457
BUR298	0	0.00533079	0.0102635	0.691786	0	0.0723685	0	0	0	0	0.00472622	0.131192	0	0.0843335
BUR224	0	0.0241966	0	0.0993088	0	0.84253	0	0	0	0.0106632	0.00486023	0	0	0.0184413
BUR254	0	0.0363436	0	0.523212	0	0.177698	0	0	0	0	0	0.0887302	0	0.174016
BUR307	0	0.0074964	0	0	0	0.836106	0	0	0.0170133	0	0	0.079205	0	0.0601792
BUR297	0.0110984	0.0286579	0	0.0097424	0.00116732	0.730577	0	0	0	0	0	0.180944	0.00526217	0.0325512
BUR336	0	0	0	0.0528872	0	0.868299	0	0	0	0	0	0.00530872	0	0.0735056
BUR182	0	0.0120616	0.000341819	0	0	0.771566	0	0	0.100329	0.0111732	0	0.0465499	0.0516867	0.00629139
BUR283	0	0.0195672	0	0.281242	0	0.409979	0	0	0	0	0	0.140502	0	0.14871
BUR349	0	0.0309636	0	0.283139	0	0.483013	0	0	0	0	0	0.00596555	0	0.196919
BUR295	0	0.0149067	0	0	0	0.83965	0	0	0.0428789	0	0	0.0682294	0.0343353	0
BUR177	0	0.0407183	0	0.319782	0	0.589269	0	0	0	0.0205394	0	0	0	0.0296918
BUR225	0	0.0435295	0	0.600999	0	0.0997146	0	0	0	0.0528217	0	0.166349	0	0.0365862
BUR194	0	0.0324803	0.00268769	0.441144	0	0.34421	0	0	0	0	0	0	0	0.179478
BUR202	0	0.0107881	0	0.619232	0	0.133946	0	0	0.0949913	0	0	0.116476	0	0.0245672
BUR281	0	0	0	0	0	0.979784	0	0	0	0	0	0	0	0.0202163
BUR344	0	0.029497	0	0.15625	0	0.490964	0	0	0.00359938	0	0	0.0504912	0	0.269198
BUR274	0	0.00971866	0	0.294595	0	0.427017	0	0.042537	0.016751	0	0	0.165541	0	0.0438403
BUR280	0	0	0	0.268997	0	0.662003	0	0	0	0.0256794	0	0	0	0.0433207
BUR316	0	0.0234463	0	0.374687	0	0.397468	0	0	0	0.000930667	0	0.135904	0	0.0675647
BUR250	0	0.0146403	0	0	0	0.956853	0	0	0	0.00754462	0	0.00605671	0	0.0149052
BUR183	0.0161208	0.0114666	0	0.472869	0	0.250359	0	0.00137845	0.0102797	0	0	0.128449	0.00835205	0.100725
BUR271	0	0.0334843	0	0.320602	0	0.46106	0	0	0	0	0	0.0494462	0	0.135408
BUR340	0	0.0180472	0	0.226557	0	0.576113	0	0	0	0	0	0	0	0.179283
BUR220	0	0.0126271	0	0.121056	0	0.811161	0	0	0	0	0	0	0	0.0551557
BUR263	0	0.0333812	0	0.669886	0	0	0	0	0	0	0	0.162757	0	0.133976
BUR299	0.0168947	0.0135196	0	0.239432	0.00384605	0.528037	0	0.00723272	0.000522673	0	0	0.110454	0	0.0800612
BUR242	0	0	0.00367114	0.098851	0.0120075	0.505468	0	0	0	0.00167911	0	0.257258	0.0319039	0.0891613
BUR315	0.0320556	0	0	0	0.00108283	0.757163	0.0313126	0	0	0	0	0.155119	0.0232674	0
BUR184	0	0.0187462	0	0.132817	0	0.77952	0	0	0.0177777	0	0	0	0	0.0511386
BUR300	0	0.0132226	0	0.151859	0	0.687978	0	0	0	0	0.000443003	0.0555006	0	0.0909971
BUR312	0	0.0369773	0	0	0.00217244	0.870666	0	0	0	0.024623	0	0.0504524	0.015109	0
BUR212	0	0.0260911	0	0.650277	0.000993049	0.122778	0	0	0	0	0	0.0135194	0	0.186341
BUR256	0.0165417	0.0192165	0	0	0	0.827437	0	0.00678471	0	0.00630355	0	0.101523	0.0191608	0.00303183
BUR334	0	0.0214895	0	0.246659	0	0.378057	0	0	0.0175402	0	0	0.222658	0.00563892	0.107957
BUR248	0	0.00863766	0	0.22279	0	0.458297	0.00892818	0	0	0	0	0.238532	0.012684	0.0501321
BUR239	0	0.000587521	0.0135136	0	0	0.710625	0.00113095	0	0	0.000277927	0	0.237476	0.0363894	0
BUR257	0	0.00688318	0	0.398719	0	0.256623	0	0	0.0388762	0	0	0.174554	0.00585524	0.118489
BUR286	0	0.0244275	0	0	0	0.732425	0	0	0	0	0	0.163567	0.00949852	0.0700826
BUR346	0	0.0356231	0	0	0	0.864924	0	0	0	0	0	0.0498688	0	0.0495847
BUR169	0	0.0184451	0	0	0	0.900822	0	0	0	0.00848215	0	0.0511148	0.0211363	0
BUR223	0	0.0134991	0	0.283508	0	0.391198	0	0	0	0	0	0.142536	0	0.169259
BUR314	0	0	0	0	0	0.782855	0	0	0	0	0	0.174778	0.0372011	0.00516579
BUR267	0	0.0208003	0	0.222822	0	0.383601	0	0	0	0	0	0.149646	0	0.223131
BUR209	0	0.0137293	0.00331497	0.228903	0	0.483844	0	0.0241585	0.0146869	0	0	0.159811	0	0.0715527
BUR207	0	0.0144155	0	0.394501	0	0.356638	0	0.00322709	0.0346748	0	0.0051382	0.166767	0	0.0246385
BUR226	0	0.0343438	0	0.114636	0	0.816466	0	0	0	0	0	0	0	0.0345543
BUR284	0	0.0131519	0	0.0271259	0	0.932976	0	0	0	0	0	0	0	0.0267457

## Sheet: 8_kinship
Supplementary Table 8	Kinship analysis results. Summarizes pairwise kinship inferences based on multiple methods (e.g., KING, READ, NGSrelate) and majority consensus on relationship level.
sampleId1	sampleId2	called degreee	king	sfs	ngsRelate	ngsRelate2	READ2	KIN	majorityDegree	autoCov.x	autoCov.y
BUR170	BUR192	2.GP	2	2	2	2	2	2	2	0.309	0.514
BUR174	BUR202	no close relatives	3	2	3	Inf	3	Inf	3	1.933	1.074
BUR174	BUR207	4	3	2	3	3	3	Inf	3	1.933	0.38
BUR174	BUR189	2.AV	3	2	2	2	2	2	2	1.933	0.105
BUR174	BUR222	1.Sib	1.Sib	1.Sib	1.Sib	1.Sib	1.Sib	1.Sib	1.Sib	1.933	1.83
BUR179	BUR218	1.Sib	2	1.Sib	1.Sib	1.Sib	1.Sib	1.Sib	1.Sib	0.063	1.597
BUR179	BUR232	1.Sib	4	2	1.Sib	2	1	1.PO	2	0.063	0.02
BUR174	BUR242	2.GP	2	2	2	2	2	2	2	1.933	0.102
BUR174	BUR249	no close relatives	4	2	3	Inf	3	Inf	3	1.933	0.165
BUR174	BUR259	3	3	2	2	3	3	3	3	1.933	0.248
BUR174	BUR262	no close relatives	3	3	3	3	3	Inf	3	1.933	2.844
BUR176	BUR249	4	4	2	3	Inf	3	3	3	0.429	0.165
BUR176	BUR262	2.GP	2	2	2	2	2	2	2	0.429	2.844
BUR176	BUR274	3	4	3	3	3	3	Inf	3	0.429	0.401
BUR179	BUR266	2.AV	3	2	2	2	2	2	2	0.063	1.414
BUR170	BUR276	3	3	3	2	3	2	2	2	0.309	0.239
BUR170	BUR285	1.PO	2	1.PO	1.PO	1.PO	1.PO	1.PO	1.PO	0.309	0.222
BUR174	BUR275	2.AV	2	2	2	2	2	2	2	1.933	1.248
BUR174	BUR291	2.AV	2	3	2	2	2	2	2	1.933	0.845
BUR174	BUR298	3	3	3	2	3	3	3	3	1.933	0.534
BUR170	BUR311	2.AV	4	2	2	2	2	2	2	0.309	0.07
BUR170	BUR329	1.Sib	1.Sib	1.Sib	1.Sib	1.Sib	1.Sib	1.Sib	1.Sib	0.309	0.598
BUR174	BUR316	4	3	3	3	3	3	Inf	3	1.933	0.577
BUR174	BUR333	no close relatives	3	3	3	Inf	3	Inf	3	1.933	0.641
BUR176	BUR316	2.AV	2	2	2	2	2	2	2	0.429	0.577
BUR174	BUR342	3	3	3	2	3	3	3	3	1.933	1.978
BUR174	BUR343	1.Sib	1.Sib	1.Sib	1.Sib	1.Sib	1.Sib	1.Sib	1.Sib	1.933	0.862
BUR174	BUR349	no close relatives	3	3	3	Inf	Inf	Inf	3	1.933	0.721
BUR202	BUR209	2.GP	3	2	2	2	3	2	2	1.074	0.379
BUR202	BUR225	2.AV	2	2	2	2	2	2	2	1.074	0.321
BUR220	BUR221	0	0	0	0	0	0	0	0	2.541	1.898
BUR183	BUR216	2.AV	3	2	2	2	2	2	2	0.308	0.103
BUR202	BUR222	no close relatives	3	2	3	Inf	3	Inf	3	1.074	1.83
BUR204	BUR196	no close relatives	Inf	Inf	2	Inf	2	2	2	0.015	0.017
BUR207	BUR222	3	2	2	2	2	2	2	2	0.38	1.83
BUR245	BUR239	2	3	2	2	2	2	2	2	0.093	0.126
BUR172	BUR232	no close relatives	Inf	Inf	2	Inf	2	2	2	0.017	0.02
BUR183	BUR254	3	3	2	2	3	3	3	3	0.308	0.635
BUR183	BUR257	3	3	2	3	3	3	3	3	0.308	0.334
BUR202	BUR249	no close relatives	4	3	3	Inf	3	Inf	3	1.074	0.165
BUR202	BUR269	1.PO	1.PO	1.PO	1.PO	1.PO	1.PO	1.PO	1.PO	1.074	0.3
BUR204	BUR249	1.PO	Inf	Inf	2	2	1	1.PO	2	0.015	0.165
BUR204	BUR262	3	Inf	Inf	2	3	2	2	2	0.015	2.844
BUR207	BUR259	2.AV	2	2	2	2	2	2	2	0.38	0.248
BUR209	BUR269	3	3	3	3	3	3	3	3	0.379	0.3
BUR219	BUR249	3	4	3	3	Inf	3	Inf	3	1.663	0.165
BUR225	BUR269	3	3	3	3	3	3	3	3	0.321	0.3
BUR245	BUR265	2	4	2	2	2	2	2	2	0.093	0.15
BUR172	BUR266	2	Inf	2	2	3	2	2	2	0.017	1.414
BUR185	BUR257	2.GP	4	1.Sib	2	2	2	2	2	0.034	0.334
BUR185	BUR266	2.GP	4	2	2	3	3	2	2	0.034	1.414
BUR183	BUR288	2.AV	2	2	2	2	2	2	2	0.308	2.785
BUR183	BUR289	2.AV	Inf	Inf	2	3	2	2	2	0.308	0.02
BUR192	BUR276	1.PO	2	1.Sib	1.PO	1.PO	1.PO	1.PO	1.PO	0.514	0.239
BUR192	BUR285	1.PO	2	1.PO	1.PO	1.PO	1.PO	1.PO	1.PO	0.514	0.222
BUR195	BUR280	no close relatives	4	3	3	3	3	3	3	0.112	1.944
BUR195	BUR292	1.Sib	2	1.Sib	1.Sib	1.Sib	1	1.PO	1.Sib	0.112	0.142
BUR200	BUR290	no close relatives	3	3	3	3	2	2	3	0.143	0.177
BUR202	BUR278	no close relatives	3	3	3	3	3	Inf	3	1.074	1.278
BUR207	BUR275	2.GP	2	2	2	2	2	2	2	0.38	1.248
BUR219	BUR279	1.Sib	4	2	2	2	1	1.Sib	2	1.663	0.02
BUR219	BUR303	1.PO	1.PO	1.PO	1.PO	1.PO	1.PO	1.PO	1.PO	1.663	1.524
BUR183	BUR328	3	3	2	2	3	3	3	3	0.308	0.25
BUR192	BUR307	3	3	2	2	3	3	3	3	0.514	0.391
BUR192	BUR311	1.PO	2	1.Sib	1.Sib	1.Sib	1	1.PO	1.Sib	0.514	0.07
BUR192	BUR313	1.Sib	Inf	Inf	2	2	1	1.Sib	2	0.514	0.015
BUR192	BUR329	2.GP	2	2	2	2	2	2	2	0.514	0.598
BUR200	BUR338	2	4	2	2	3	2	2	2	0.143	0.034
BUR202	BUR321	1.Sib	3	1.Sib	1.Sib	1.Sib	1.Sib	1.Sib	1.Sib	1.074	0.046
BUR202	BUR327	no close relatives	Inf	1.Sib	2	3	1	2	2	1.074	0.016
BUR202	BUR333	no close relatives	3	3	2	3	3	3	3	1.074	0.641
BUR207	BUR337	2.AV	3	2	2	2	2	2	2	0.38	0.061
BUR209	BUR327	1.PO	Inf	1.PO	2	2	1	1.PO	1.PO	0.379	0.016
BUR219	BUR333	3	3	3	3	3	3	3	3	1.663	0.641
BUR223	BUR338	2	4	2	2	3	2	2	2	0.475	0.034
BUR225	BUR321	1.PO	3	2	1.Sib	1.Sib	1	1.PO	1.Sib	0.321	0.046
BUR245	BUR307	2	3	2	2	2	2	2	2	0.093	0.391
BUR172	BUR318	no close relatives	Inf	Inf	2	Inf	2	2	2	0.017	0.012
BUR200	BUR341	no close relatives	4	3	3	3	3	3	3	0.143	0.092
BUR202	BUR343	no close relatives	3	2	2	3	3	3	3	1.074	0.862
BUR207	BUR343	4	3	3	3	3	3	3	3	0.38	0.862
BUR189	BUR222	2.AV	3	2	2	2	2	2	2	0.105	1.83
BUR191	BUR222	2.AV	4	3	3	3	3	3	3	0.064	1.83
BUR196	BUR233	no close relatives	Inf	Inf	2	Inf	2	2	2	0.017	0.016
BUR208	BUR222	3	3	2	2	3	3	3	3	0.744	1.83
BUR218	BUR232	1.Sib	4	1.Sib	1.Sib	2	1	1.Sib	1.Sib	1.597	0.02
BUR191	BUR263	no close relatives	3	2	2	2	2	2	2	0.064	0.621
BUR194	BUR271	no close relatives	3	3	3	3	3	Inf	3	0.817	3.915
BUR212	BUR258	1.Sib	2	1.PO	1.Sib	1.Sib	1.Sib	1.Sib	1.Sib	4.132	0.058
BUR212	BUR266	no close relatives	3	3	3	3	3	3	3	4.132	1.414
BUR216	BUR254	1.PO	2	1.Sib	1.PO	1.PO	1.PO	1.PO	1.PO	0.103	0.635
BUR216	BUR257	2.GP	3	2	2	2	2	2	2	0.103	0.334
BUR216	BUR266	2.GP	3	2	2	2	2	2	2	0.103	1.414
BUR218	BUR266	2.AV	2	2	2	2	2	2	2	1.597	1.414
BUR222	BUR242	3	4	Inf	3	3	3	3	3	1.83	0.102
BUR222	BUR249	4	4	2	3	Inf	3	Inf	3	1.83	0.165
BUR222	BUR259	2.GP	2	2	2	2	2	2	2	1.83	0.248
BUR222	BUR274	4	3	3	3	Inf	3	3	3	1.83	0.401
BUR226	BUR270	2	2	2	2	2	3	2	2	0.722	0.747
BUR232	BUR266	2.AV	Inf	2	2	3	2	2	2	0.02	1.414
BUR235	BUR272	no close relatives	3	Inf	2	3	3	3	3	2.577	0.262
BUR191	BUR298	1.Sib	2	1.Sib	1.Sib	1.Sib	1.PO	1.PO	1.Sib	0.064	0.534
BUR196	BUR301	no close relatives	Inf	Inf	2	Inf	2	2	2	0.017	0.013
BUR216	BUR288	1.Sib	2	1.Sib	1.Sib	1.Sib	1.Sib	1.Sib	1.Sib	0.103	2.785
BUR216	BUR289	1.Sib	3	3	1.Sib	2	1	1.Sib	1.Sib	0.103	0.02
BUR222	BUR275	1.PO	1.PO	1.PO	1.PO	1.PO	1.PO	1.PO	1.PO	1.83	1.248
BUR222	BUR291	1.PO	1.PO	1.PO	1.PO	1.PO	1.PO	1.PO	1.PO	1.83	0.845
BUR222	BUR298	2.GP	2	2	2	2	2	2	2	1.83	0.534
BUR230	BUR293	1.PO	2	1.PO	1.Sib	1.Sib	1.PO	1.PO	1.PO	0.835	0.067
BUR231	BUR306	2	Inf	2	2	2	2	2	2	0.128	0.023
BUR232	BUR301	no close relatives	Inf	Inf	2	Inf	2	2	2	0.02	0.013
BUR196	BUR318	1.Sib	4	Inf	1.Sib	2	1	1.Sib	1.Sib	0.017	0.012
BUR216	BUR328	2.AV	3	3	2	2	3	2	2	0.103	0.25
BUR222	BUR316	3	3	3	2	3	3	3	3	1.83	0.577
BUR222	BUR333	no close relatives	3	3	3	Inf	3	3	3	1.83	0.641
BUR222	BUR337	2.GP	3	2	2	2	2	2	2	1.83	0.061
BUR230	BUR314	no close relatives	3	2	2	3	3	3	3	0.835	0.212
BUR232	BUR318	no close relatives	Inf	Inf	2	Inf	2	2	2	0.02	0.012
BUR235	BUR323	1.PO	2	2	1.PO	1.PO	1.PO	1.PO	1.PO	2.577	0.154
BUR239	BUR307	3	4	2	3	3	3	3	3	0.126	0.391
BUR189	BUR343	2.AV	3	2	2	2	2	2	2	0.105	0.862
BUR208	BUR342	1.PO	1.PO	1.PO	1.PO	1.PO	1.PO	1.PO	1.PO	0.744	1.978
BUR222	BUR342	2.GP	2	2	2	2	2	2	2	1.83	1.978
BUR222	BUR343	1.Sib	1.Sib	1.Sib	1.Sib	1.Sib	1.Sib	1.Sib	1.Sib	1.83	0.862
BUR249	BUR262	2.GP	2	2	2	2	2	2	2	0.165	2.844
BUR249	BUR263	3	3	2	2	3	3	3	3	0.165	0.621
BUR249	BUR274	4	3	3	3	3	3	Inf	3	0.165	0.401
BUR254	BUR257	3	3	2	3	3	3	3	3	0.635	0.334
BUR254	BUR266	3	3	3	3	3	3	3	3	0.635	1.414
BUR258	BUR266	no close relatives	Inf	3	3	Inf	2	2	2	0.058	1.414
BUR262	BUR274	2.GP	2	2	2	2	2	2	2	2.844	0.401
BUR264	BUR274	no close relatives	3	3	3	3	3	Inf	3	0.491	0.401
BUR249	BUR278	3	3	3	2	3	3	3	3	0.165	1.278
BUR249	BUR303	2	3	2	2	3	3	2	2	0.165	1.524
BUR254	BUR288	2.AV	2	2	2	2	2	2	2	0.635	2.785
BUR254	BUR289	2.AV	Inf	Inf	2	3	2	2	2	0.635	0.02
BUR257	BUR288	2.GP	2	2	2	2	2	2	2	0.334	2.785
BUR259	BUR275	1.PO	2	1.PO	1.PO	1.PO	1.PO	1.PO	1.PO	0.248	1.248
BUR259	BUR291	2.AV	2	3	2	2	2	2	2	0.248	0.845
BUR259	BUR298	3	3	2	3	3	3	3	3	0.248	0.534
BUR263	BUR278	3	3	3	2	3	3	3	3	0.621	1.278
BUR263	BUR303	3	3	3	3	3	Inf	Inf	3	0.621	1.524
BUR264	BUR283	1.PO	1.PO	1.PO	1.PO	1.PO	1.PO	1.PO	1.PO	0.491	1.452
BUR265	BUR285	no close relatives	4	3	3	3	3	3	3	0.15	0.222
BUR266	BUR288	2.GP	2	2	2	2	2	2	2	1.414	2.785
BUR266	BUR289	2.GP	Inf	Inf	2	3	2	2	2	1.414	0.02
BUR274	BUR278	no close relatives	3	3	3	3	3	3	3	0.401	1.278
BUR274	BUR283	no close relatives	3	3	3	3	3	Inf	3	0.401	1.452
BUR249	BUR316	3	3	3	3	3	3	3	3	0.165	0.577
BUR249	BUR333	2	2	2	2	2	2	2	2	0.165	0.641
BUR251	BUR327	no close relatives	Inf	Inf	2	Inf	2	2	2	0.021	0.016
BUR254	BUR328	3	3	3	3	3	3	Inf	3	0.635	0.25
BUR257	BUR328	3	3	3	3	3	3	3	3	0.334	0.25
BUR259	BUR337	1.Sib	2	1.Sib	1.Sib	1.Sib	1	1.Sib	1.Sib	0.248	0.061
BUR262	BUR316	1.PO	1.PO	1.PO	1.PO	1.PO	1.PO	1.PO	1.PO	2.844	0.577
BUR262	BUR333	3	3	3	3	Inf	Inf	Inf	3	2.844	0.641
BUR263	BUR333	2	2	2	2	2	2	2	2	0.621	0.641
BUR269	BUR321	2.AV	4	3	2	2	2	2	2	0.3	0.046
BUR269	BUR333	no close relatives	3	3	3	3	3	3	3	0.3	0.641
BUR272	BUR323	no close relatives	4	Inf	3	3	3	Inf	3	0.262	0.154
BUR273	BUR327	no close relatives	Inf	Inf	2	Inf	2	2	2	0.027	0.016
BUR274	BUR316	2.AV	2	2	2	2	2	2	2	0.401	0.577
BUR274	BUR333	no close relatives	3	3	3	3	3	Inf	3	0.401	0.641
BUR242	BUR343	3	3	2	2	3	3	3	3	0.102	0.862
BUR259	BUR342	3	3	2	3	3	3	3	3	0.248	1.978
BUR259	BUR343	3	3	2	2	3	3	3	3	0.248	0.862
BUR262	BUR343	no close relatives	3	3	3	Inf	Inf	Inf	3	2.844	0.862
BUR264	BUR349	2	2	2	2	2	2	2	2	0.491	0.721
BUR267	BUR344	no close relatives	3	3	2	3	3	3	3	0.397	1.207
BUR269	BUR343	no close relatives	3	3	3	3	3	3	3	0.3	0.862
BUR271	BUR340	no close relatives	3	3	3	3	Inf	Inf	3	3.915	2.166
BUR273	BUR344	2	Inf	2	2	3	2	2	2	0.027	1.207
BUR274	BUR343	5	3	3	3	3	3	Inf	3	0.401	0.862
BUR275	BUR291	1.Sib	1.Sib	1.Sib	1.Sib	1.Sib	1.Sib	1.Sib	1.Sib	1.248	0.845
BUR275	BUR298	2.AV	2	2	2	2	2	2	2	1.248	0.534
BUR276	BUR285	2.GP	2	2	2	2	2	2	2	0.239	0.222
BUR278	BUR283	1.PO	1.PO	1.PO	1.PO	1.PO	1.PO	1.PO	1.PO	1.278	1.452
BUR278	BUR303	3	3	3	3	3	3	Inf	3	1.278	1.524
BUR279	BUR303	1.PO	4	1.Sib	2	2	1	1.PO	2	0.02	1.524
BUR288	BUR289	1.Sib	3	1.Sib	1.Sib	2	1	1.Sib	1.Sib	2.785	0.02
BUR291	BUR298	2.AV	2	3	2	2	2	2	2	0.845	0.534
BUR275	BUR337	1.PO	2	1.Sib	1.Sib	1.Sib	1.PO	1.PO	1.Sib	1.248	0.061
BUR276	BUR307	2.HS	2	1.Sib	1.Sib	2	2	1.Sib	1.Sib	0.239	0.391
BUR276	BUR311	2.GP	3	3	2	2	2	2	2	0.239	0.07
BUR276	BUR313	2	Inf	Inf	2	3	2	2	2	0.239	0.015
BUR276	BUR329	3	3	3	2	3	3	3	3	0.239	0.598
BUR278	BUR333	1.PO	1.PO	1.PO	1.PO	1.PO	1.PO	1.PO	1.PO	1.278	0.641
BUR279	BUR327	no close relatives	Inf	Inf	2	Inf	2	2	2	0.02	0.016
BUR283	BUR333	2.GP	2	2	2	2	2	2	2	1.452	0.641
BUR285	BUR311	1.Sib	2	1.Sib	1.Sib	1.Sib	1	1.Sib	1.Sib	0.222	0.07
BUR285	BUR329	1.PO	2	1.Sib	1.PO	1.PO	1.PO	1.PO	1.PO	0.222	0.598
BUR288	BUR328	1.PO	2	1.PO	1.PO	1.PO	1.PO	1.PO	1.PO	2.785	0.25
BUR289	BUR328	2.AV	Inf	2	2	3	2	2	2	0.02	0.25
BUR291	BUR316	2.GP	2	2	2	2	2	2	2	0.845	0.577
BUR291	BUR337	2.AV	3	3	3	2	2	2	2	0.845	0.061
BUR297	BUR336	no close relatives	4	Inf	3	3	3	3	3	0.231	1.738
BUR301	BUR327	no close relatives	Inf	Inf	2	Inf	2	2	2	0.013	0.016
BUR303	BUR333	2	2	2	2	2	2	2	2	1.524	0.641
BUR306	BUR327	no close relatives	Inf	1.PO	3	Inf	2	2	2	0.023	0.016
BUR275	BUR342	2.AV	2	2	2	2	2	2	2	1.248	1.978
BUR275	BUR343	2.AV	2	2	2	2	2	2	2	1.248	0.862
BUR283	BUR349	3	3	3	2	3	3	3	3	1.452	0.721
BUR290	BUR341	1.Sib	2	1.Sib	1.Sib	1.Sib	1	1.Sib	1.Sib	0.177	0.092
BUR291	BUR342	2.AV	2	2	2	2	2	2	2	0.845	1.978
BUR291	BUR343	2.AV	2	2	2	2	2	2	2	0.845	0.862
BUR298	BUR342	3	3	3	3	3	3	Inf	3	0.534	1.978
BUR298	BUR343	3	3	2	2	3	3	3	3	0.534	0.862
BUR301	BUR339	no close relatives	Inf	Inf	2	Inf	2	2	2	0.013	0.024
BUR311	BUR313	2.AV	Inf	Inf	2	3	2	2	2	0.07	0.015
BUR311	BUR329	2.AV	3	2	2	2	2	2	2	0.07	0.598
BUR314	BUR326	no close relatives	4	2	2	3	3	3	3	0.212	0.058
BUR318	BUR327	no close relatives	Inf	Inf	2	Inf	2	2	2	0.012	0.016
BUR323	BUR326	2	4	2	2	3	2	2	2	0.154	0.058
BUR333	BUR343	no close relatives	3	3	3	Inf	3	3	3	0.641	0.862
BUR337	BUR342	3	4	3	3	3	3	3	3	0.061	1.978
BUR337	BUR343	3	4	3	3	3	3	3	3	0.061	0.862
BUR342	BUR343	3	2	2	2	3	3	3	2	1.978	0.862
BUR343	BUR349	3	2	2	2	3	3	3	2	0.862	0.721
BUR169	BUR301	no close relatives	Inf	3	3	Inf	Inf	Inf	Inf	0.255	0.013
BUR169	BUR326	no close relatives	Inf	Inf	3	Inf	3	3	3	0.255	0.058
BUR170	BUR196	no close relatives	Inf	3	3	Inf	Inf	Inf	Inf	0.309	0.017
BUR170	BUR265	no close relatives	Inf	3	3	Inf	3	Inf	3	0.309	0.15
BUR170	BUR307	5	Inf	3	3	3	3	Inf	3	0.309	0.391
BUR170	BUR327	no close relatives	Inf	2	3	Inf	2	2	2	0.309	0.016
BUR172	BUR251	no close relatives	Inf	Inf	3	Inf	2	2	Inf	0.017	0.021
BUR172	BUR258	no close relatives	Inf	Inf	3	Inf	2	2	Inf	0.017	0.058
BUR172	BUR339	no close relatives	Inf	0	3	Inf	Inf	3	Inf	0.017	0.024
BUR174	BUR274	5	Inf	3	3	Inf	3	Inf	3	1.933	0.401
BUR174	BUR337	3	Inf	3	3	Inf	3	3	3	1.933	0.061
BUR176	BUR195	no close relatives	Inf	3	Inf	Inf	3	Inf	Inf	0.429	0.112
BUR176	BUR291	no close relatives	Inf	Inf	Inf	3	3	3	3	0.429	0.845
BUR176	BUR327	no close relatives	Inf	Inf	3	Inf	2	3	Inf	0.429	0.016
BUR177	BUR260	no close relatives	Inf	3	Inf	Inf	3	Inf	Inf	3.274	0.306
BUR177	BUR273	no close relatives	Inf	3	3	Inf	Inf	Inf	Inf	3.274	0.027
BUR177	BUR327	no close relatives	Inf	3	3	Inf	2	3	3	3.274	0.016
BUR179	BUR204	no close relatives	Inf	Inf	3	Inf	2	3	Inf	0.063	0.015
BUR182	BUR196	no close relatives	Inf	3	3	Inf	2	3	3	0.102	0.017
BUR182	BUR244	no close relatives	Inf	3	3	Inf	3	Inf	3	0.102	0.819
BUR182	BUR256	no close relatives	Inf	3	Inf	Inf	3	Inf	Inf	0.102	0.202
BUR183	BUR266	3	Inf	Inf	3	Inf	3	3	3	0.308	1.414
BUR184	BUR245	no close relatives	Inf	3	Inf	Inf	3	Inf	Inf	1.438	0.093
BUR185	BUR288	3	Inf	3	3	Inf	3	Inf	3	0.034	2.785
BUR189	BUR259	4	Inf	3	3	Inf	3	3	3	0.105	0.248
BUR191	BUR275	2.AV	Inf	3	3	3	3	3	3	0.064	1.248
BUR191	BUR291	2.AV	Inf	Inf	Inf	3	3	3	3	0.064	0.845
BUR191	BUR343	3	Inf	3	3	Inf	3	Inf	3	0.064	0.862
BUR192	BUR327	no close relatives	Inf	3	3	Inf	Inf	3	3	0.514	0.016
BUR194	BUR239	no close relatives	Inf	3	Inf	Inf	3	Inf	Inf	0.817	0.126
BUR194	BUR273	no close relatives	Inf	3	3	Inf	Inf	Inf	Inf	0.817	0.027
BUR195	BUR196	no close relatives	Inf	Inf	3	Inf	2	2	Inf	0.112	0.017
BUR195	BUR239	no close relatives	Inf	2	Inf	Inf	3	3	Inf	0.112	0.126
BUR195	BUR327	no close relatives	Inf	Inf	3	Inf	2	2	Inf	0.112	0.016
BUR196	BUR239	no close relatives	Inf	3	3	Inf	Inf	3	3	0.017	0.126
BUR196	BUR260	no close relatives	Inf	2	3	Inf	2	2	2	0.017	0.306
BUR196	BUR263	no close relatives	Inf	3	3	Inf	Inf	Inf	Inf	0.017	0.621
BUR196	BUR298	no close relatives	Inf	3	3	Inf	Inf	Inf	Inf	0.017	0.534
BUR196	BUR310	no close relatives	Inf	Inf	3	Inf	2	3	Inf	0.017	0.112
BUR196	BUR328	no close relatives	Inf	3	3	Inf	Inf	3	3	0.017	0.25
BUR196	BUR330	no close relatives	Inf	3	3	Inf	Inf	Inf	Inf	0.017	0.069
BUR200	BUR208	no close relatives	Inf	3	3	Inf	3	Inf	3	0.143	0.744
BUR200	BUR223	no close relatives	Inf	2	3	Inf	3	Inf	Inf	0.143	0.475
BUR200	BUR327	no close relatives	Inf	2	3	Inf	2	2	2	0.143	0.016
BUR200	BUR334	no close relatives	Inf	3	3	3	3	Inf	3	0.143	0.189
BUR204	BUR322	no close relatives	Inf	Inf	3	Inf	2	2	Inf	0.015	0.055
BUR204	BUR333	3	Inf	Inf	3	Inf	2	2	Inf	0.015	0.641
BUR207	BUR291	3	Inf	Inf	3	3	3	3	3	0.38	0.845
BUR207	BUR342	4	Inf	3	3	Inf	3	Inf	3	0.38	1.978
BUR208	BUR259	4	Inf	3	3	Inf	3	Inf	3	0.744	0.248
BUR208	BUR275	3	Inf	Inf	3	3	3	3	3	0.744	1.248
BUR208	BUR291	3	Inf	Inf	3	3	3	3	3	0.744	0.845
BUR209	BUR321	3	Inf	Inf	3	Inf	3	3	3	0.379	0.046
BUR212	BUR273	no close relatives	Inf	3	3	Inf	Inf	Inf	Inf	4.132	0.027
BUR216	BUR301	no close relatives	Inf	3	3	Inf	Inf	3	3	0.103	0.013
BUR218	BUR258	no close relatives	Inf	3	3	Inf	2	2	2	1.597	0.058
BUR219	BUR327	no close relatives	Inf	3	3	Inf	Inf	2	Inf	1.663	0.016
BUR221	BUR327	no close relatives	Inf	3	Inf	Inf	3	2	Inf	1.898	0.016
BUR222	BUR273	no close relatives	Inf	3	3	Inf	Inf	Inf	Inf	1.83	0.027
BUR222	BUR327	no close relatives	Inf	2	3	Inf	Inf	3	Inf	1.83	0.016
BUR223	BUR258	no close relatives	Inf	2	Inf	Inf	2	2	2	0.475	0.058
BUR223	BUR260	no close relatives	Inf	3	Inf	Inf	3	Inf	Inf	0.475	0.306
BUR224	BUR273	no close relatives	Inf	3	3	Inf	Inf	Inf	Inf	1.328	0.027
BUR225	BUR249	no close relatives	Inf	2	3	Inf	3	3	3	0.321	0.165
BUR225	BUR258	no close relatives	Inf	2	Inf	Inf	2	2	2	0.321	0.058
BUR225	BUR278	no close relatives	Inf	3	3	Inf	3	Inf	3	0.321	1.278
BUR225	BUR327	5	Inf	2	3	Inf	2	2	2	0.321	0.016
BUR226	BUR301	no close relatives	Inf	3	3	Inf	Inf	Inf	Inf	0.722	0.013
BUR230	BUR297	no close relatives	Inf	3	3	3	3	Inf	3	0.835	0.231
BUR230	BUR327	no close relatives	Inf	3	3	Inf	Inf	3	3	0.835	0.016
BUR231	BUR327	no close relatives	Inf	2	3	Inf	2	3	2	0.128	0.016
BUR232	BUR258	no close relatives	Inf	1.Sib	3	Inf	2	2	2	0.02	0.058
BUR232	BUR322	no close relatives	Inf	1.Sib	3	Inf	Inf	3	Inf	0.02	0.055
BUR233	BUR326	no close relatives	Inf	3	3	Inf	Inf	3	3	0.016	0.058
BUR235	BUR326	3	Inf	Inf	3	Inf	3	3	3	2.577	0.058
BUR237	BUR239	no close relatives	Inf	3	Inf	Inf	3	Inf	Inf	0.285	0.126
BUR239	BUR254	no close relatives	Inf	3	Inf	Inf	3	Inf	Inf	0.126	0.635
BUR239	BUR258	no close relatives	Inf	2	Inf	Inf	2	3	Inf	0.126	0.058
BUR239	BUR265	3	Inf	3	3	Inf	3	Inf	3	0.126	0.15
BUR245	BUR196	no close relatives	Inf	2	3	Inf	2	2	2	0.093	0.017
BUR245	BUR256	no close relatives	Inf	3	Inf	Inf	3	Inf	Inf	0.093	0.202
BUR245	BUR258	no close relatives	Inf	2	Inf	Inf	2	3	Inf	0.093	0.058
BUR245	BUR285	no close relatives	Inf	3	Inf	Inf	3	3	3	0.093	0.222
BUR245	BUR314	no close relatives	Inf	3	Inf	Inf	3	Inf	Inf	0.093	0.212
BUR248	BUR327	no close relatives	Inf	2	3	Inf	Inf	3	Inf	0.194	0.016
BUR249	BUR259	no close relatives	Inf	2	3	Inf	3	Inf	Inf	0.165	0.248
BUR249	BUR269	no close relatives	Inf	Inf	3	Inf	3	3	3	0.165	0.3
BUR249	BUR273	no close relatives	Inf	3	3	Inf	Inf	Inf	Inf	0.165	0.027
BUR249	BUR275	no close relatives	Inf	Inf	3	Inf	3	3	3	0.165	1.248
BUR249	BUR291	no close relatives	Inf	Inf	Inf	3	3	3	3	0.165	0.845
BUR249	BUR327	no close relatives	Inf	Inf	3	Inf	2	2	Inf	0.165	0.016
BUR254	BUR258	no close relatives	Inf	2	Inf	Inf	3	3	Inf	0.635	0.058
BUR254	BUR301	no close relatives	Inf	3	3	Inf	Inf	Inf	Inf	0.635	0.013
BUR255	BUR327	no close relatives	Inf	2	3	Inf	Inf	3	Inf	0.118	0.016
BUR256	BUR258	no close relatives	Inf	3	Inf	Inf	2	3	Inf	0.202	0.058
BUR256	BUR306	2	Inf	2	3	Inf	2	2	2	0.202	0.023
BUR256	BUR327	no close relatives	Inf	3	3	Inf	Inf	3	3	0.202	0.016
BUR257	BUR289	2	Inf	3	2	3	2	2	2	0.334	0.02
BUR258	BUR260	no close relatives	Inf	2	Inf	Inf	2	3	Inf	0.058	0.306
BUR258	BUR284	no close relatives	Inf	3	Inf	Inf	3	Inf	Inf	0.058	4.632
BUR258	BUR286	no close relatives	Inf	2	Inf	Inf	2	3	Inf	0.058	0.213
BUR258	BUR288	no close relatives	Inf	3	3	Inf	3	3	3	0.058	2.785
BUR258	BUR289	no close relatives	Inf	Inf	3	Inf	2	2	Inf	0.058	0.02
BUR258	BUR290	no close relatives	Inf	3	Inf	Inf	2	2	Inf	0.058	0.177
BUR258	BUR301	no close relatives	Inf	Inf	3	Inf	2	2	Inf	0.058	0.013
BUR258	BUR322	no close relatives	Inf	1.Sib	3	Inf	2	3	3	0.058	0.055
BUR258	BUR327	no close relatives	Inf	Inf	3	Inf	2	2	Inf	0.058	0.016
BUR258	BUR338	no close relatives	Inf	3	Inf	Inf	2	3	Inf	0.058	0.034
BUR258	BUR345	no close relatives	Inf	3	Inf	Inf	2	3	Inf	0.058	0.053
BUR259	BUR316	4	Inf	3	3	3	3	Inf	3	0.248	0.577
BUR259	BUR322	no close relatives	Inf	3	3	Inf	Inf	Inf	Inf	0.248	0.055
BUR260	BUR301	no close relatives	Inf	1.Sib	3	Inf	Inf	3	Inf	0.306	0.013
BUR260	BUR311	no close relatives	Inf	3	Inf	Inf	3	Inf	Inf	0.306	0.07
BUR260	BUR327	no close relatives	Inf	Inf	3	Inf	2	2	Inf	0.306	0.016
BUR265	BUR327	no close relatives	Inf	Inf	3	Inf	2	3	Inf	0.15	0.016
BUR266	BUR328	3	Inf	3	3	3	3	3	3	1.414	0.25
BUR267	BUR327	no close relatives	Inf	Inf	3	Inf	2	2	Inf	0.397	0.016
BUR269	BUR278	no close relatives	Inf	3	3	3	3	Inf	3	0.3	1.278
BUR273	BUR280	no close relatives	Inf	3	3	Inf	Inf	Inf	Inf	0.027	1.944
BUR273	BUR284	no close relatives	Inf	3	3	Inf	Inf	Inf	Inf	0.027	4.632
BUR273	BUR305	no close relatives	Inf	3	3	Inf	Inf	Inf	Inf	0.027	0.443
BUR273	BUR312	no close relatives	Inf	3	3	Inf	Inf	Inf	Inf	0.027	0.194
BUR273	BUR338	no close relatives	Inf	2	3	Inf	Inf	3	Inf	0.027	0.034
BUR273	BUR340	no close relatives	Inf	3	3	Inf	Inf	Inf	Inf	0.027	2.166
BUR274	BUR291	3	Inf	Inf	3	3	3	3	3	0.401	0.845
BUR274	BUR349	no close relatives	Inf	3	3	3	3	Inf	3	0.401	0.721
BUR275	BUR316	3	Inf	Inf	3	3	3	3	3	1.248	0.577
BUR275	BUR333	no close relatives	Inf	Inf	3	3	3	3	3	1.248	0.641
BUR278	BUR327	no close relatives	Inf	Inf	3	Inf	2	3	Inf	1.278	0.016
BUR285	BUR307	4	Inf	3	3	3	3	3	3	0.222	0.391
BUR285	BUR313	2	Inf	Inf	3	Inf	2	2	Inf	0.222	0.015
BUR286	BUR327	no close relatives	Inf	Inf	3	Inf	2	2	Inf	0.213	0.016
BUR291	BUR333	no close relatives	Inf	Inf	3	3	3	3	3	0.845	0.641
BUR298	BUR337	3	Inf	2	3	3	3	3	3	0.534	0.061
BUR299	BUR327	no close relatives	Inf	2	3	Inf	Inf	3	Inf	0.35	0.016
BUR300	BUR327	no close relatives	Inf	Inf	3	Inf	3	3	3	3.884	0.016
BUR301	BUR343	no close relatives	Inf	3	3	Inf	Inf	Inf	Inf	0.013	0.862
BUR307	BUR313	3	Inf	Inf	3	Inf	2	2	Inf	0.391	0.015
BUR307	BUR329	5	Inf	3	3	Inf	3	Inf	3	0.391	0.598
BUR312	BUR327	no close relatives	Inf	Inf	3	Inf	2	2	Inf	0.194	0.016
BUR314	BUR327	no close relatives	Inf	2	3	Inf	Inf	3	Inf	0.212	0.016
BUR316	BUR342	4	Inf	3	3	3	3	Inf	3	0.577	1.978
BUR316	BUR343	4	Inf	3	3	3	3	Inf	3	0.577	0.862
BUR318	BUR338	no close relatives	Inf	Inf	3	Inf	2	2	Inf	0.012	0.034
BUR326	BUR327	no close relatives	Inf	2	3	Inf	Inf	3	Inf	0.058	0.016
BUR327	BUR333	no close relatives	Inf	Inf	3	Inf	2	2	Inf	0.016	0.641
BUR327	BUR338	no close relatives	Inf	Inf	3	Inf	2	2	Inf	0.016	0.034
BUR327	BUR341	no close relatives	Inf	2	Inf	Inf	2	2	2	0.016	0.092
BUR327	BUR343	no close relatives	Inf	3	3	Inf	2	2	2	0.016	0.862
BUR327	BUR344	no close relatives	Inf	3	3	Inf	Inf	2	Inf	0.016	1.207
BUR327	BUR349	no close relatives	Inf	3	3	Inf	Inf	3	3	0.016	0.721

## Sheet: 9_Diseases
Supplementary Table 9	Pathogen screening results. Lists microbial species detected, including associated coverage statistics, average nucleotide identity (ANI), mapping quality, and read alignment metrics per individual.
sampleId	taxInfmeSpecies	coverageAvg	coveragePRatioCorr	nReads	ani	editDistAvg	nSoftClipAvg	mqAvg
BUR169	Staphylococcus epidermidis	0.00345709	1.00931	122	0.979003	1.59836	3.27049	48.0984
BUR176	Clostridium botulinum	0.00532187	1.07956	334	0.979017	1.37126	2.97006	33.009
BUR184	Yersinia pestis	0.021339	0.859125	2113	0.978773	1.10128	3.04875	22.3341
BUR192	Staphylococcus epidermidis	0.00209278	0.903961	83	0.982173	1.25301	4.78313	40.6265
BUR192	PseudomoInfs mucidolens	7.74806	0.901268	987151	0.987141	0.618259	2.13849	20.6935
BUR194	Streptococcus pyogenes	0.0713833	0.999916	2387	0.981889	1.04231	3.39715	28.2995
BUR196	Staphylococcus epidermidis	0.00894088	0.966425	334	0.98103	1.43413	6.04491	36.3443
BUR200	Clostridium septicum	0.0581311	1.06661	3246	0.979068	1.3472	3.37431	38.9886
BUR202	Clostridium novyi	0.00199273	1.08552	83	0.981342	1.19277	3.92771	37.0723
BUR207	Staphylococcus pettenkoferi	0.00664253	1.00798	224	0.979395	1.55804	1.375	39.5536
BUR207	Clostridium botulinum	0.00108798	1.06769	115	0.990274	0.373913	1.4087	9.4087
BUR208	Human alphaherpesvirus 1	0.370479	0.988937	1373	0.987358	0.531682	0.976693	14.9621
BUR212	Staphylococcus hominis	0.00387822	1.02748	105	0.972982	2.39048	4.67619	42.3143
BUR212	[Brevibacterium] frigoritolerans	0.00145921	1.00385	103	0.974174	2.1165	4.33981	38.9223
BUR212	Yersinia pestis	0.00221154	1.00468	240	0.983859	0.725	1.84167	16.95
BUR216	Clostridium septicum	0.0108855	1.07485	713	0.992935	0.417952	7.17532	29.4222
BUR218	Yersinia pestis	0.21838	0.977669	23948	0.992693	0.326499	0.59863	20.3065
BUR224	Bacillus simplex	0.000880657	0.961116	76	0.977323	1.60526	5.35526	30.5658
BUR226	Staphylococcus epidermidis	0.00411212	1.01702	147	0.971345	2.19728	4.87755	34.3946
BUR226	Treponema denticola	0.00459569	1.03718	271	0.972359	1.4059	1.18081	21.3247
BUR227	Treponema denticola	0.00510896	1.02883	311	0.970451	1.42765	1.36977	16.2894
BUR227	Campylobacter showae	0.00345324	1.02501	163	0.971827	1.34969	2.07975	13.1411
BUR229	Yersinia enterocolitica	0.0156662	0.992966	1431	0.980288	1.10203	1.81551	26.485
BUR230	Staphylococcus equorum	0.00677832	1.01774	297	0.974821	1.74074	2.23569	32.6902
BUR236	Staphylococcus epidermidis	0.00161015	1.02674	57	0.972015	2.17544	4.92982	33.6491
BUR236	Treponema denticola	0.00208292	1.0327	127	0.976826	1.14173	2.37795	18.4016
BUR239	Yersinia enterocolitica	0.00479738	0.998737	577	0.991772	0.350087	1.4714	15.6724
BUR240	Staphylococcus hominis	0.00882828	1.03438	314	0.976507	1.5414	1.83758	31.9204
BUR244	Streptococcus milleri	0.958966	0.914116	27927	0.978651	1.47284	4.04616	33.8892
BUR249	Clostridium novyi	0.00507547	1.06235	217	0.976009	1.58525	7.62673	30.4101
BUR250	Borrelia recurrentis	0.00678735	1.08874	219	0.989431	0.420091	1.25114	11.9452
BUR255	Salmonella enterica	0.00515655	0.902934	544	0.985014	0.795956	6.68382	18.2004
BUR256	Yersinia enterocolitica	0.133079	0.979398	13300	0.98715	0.65	1.14617	23.3514
BUR260	Yersinia intermedia	2.01409	0.843493	195626	0.982979	0.846605	0.752727	22.2639
BUR262	Clostridium perfringens	0.0128649	0.989112	931	0.980616	0.976369	4.43072	17.696
BUR262	Treponema denticola	0.0014029	0.964938	78	0.975303	1.38462	6.4359	19
BUR263	Clostridium botulinum	0.00162801	0.985449	143	0.984392	0.818182	7.79021	14.7692
BUR264	Staphylococcus epidermidis	0.00448773	0.932593	160	0.974642	1.9125	7.58125	32.225
BUR265	Clostridium perfringens	0.0543904	1.05324	3517	0.982868	0.961331	2.46545	27.6531
BUR266	Clostridium septicum	0.0456652	1.05568	2448	0.984019	1.05923	2.75531	35.6585
BUR266	Treponema denticola	0.432013	0.990727	22594	0.973717	1.42308	1.38187	24.4306
BUR266	Corynebacterium matruchotii	0.173933	0.911848	10256	0.975643	1.29076	4.16244	18.4271
BUR266	Campylobacter gracilis	0.25378	0.860344	11399	0.971328	1.5139	1.98991	19.2018
BUR267	Bacillus simplex	0.00741208	0.989942	700	0.97033	1.89143	3.91286	26.4929
BUR267	PseudomoInfs brenneri	19.6569	0.946512	2487525	0.993527	0.317215	1.33008	23.6199
BUR268	Staphylococcus equorum	0.288395	0.969689	12325	0.975693	1.72341	2.29963	34.2174
BUR268	Clostridium perfringens	0.197419	0.983213	14269	0.979666	0.923891	2.04646	13.957
BUR268	Escherichia coli	0.112953	0.930993	11256	0.98788	0.640103	1.68061	24.9743
BUR268	Shigella dysenteriae	0.000677027	0.810953	67	0.971174	1.64179	5.80597	18.6567
BUR270	Staphylococcus epidermidis	0.0334648	1.00106	1285	0.978427	1.5393	3.66615	34.8856
BUR270	Clostridium novyi	0.00586216	1.03521	337	0.979518	0.997033	5.20772	13.4926
BUR270	Treponema denticola	0.00219579	0.958289	118	0.974649	1.5	4.65254	24.3983
BUR270	Campylobacter gracilis	0.00462603	0.958847	201	0.971338	1.70149	6.84577	19.6816
BUR271	Treponema denticola	0.0161556	1.01806	1103	0.98388	0.703536	1.78966	14.2248
BUR272	Staphylococcus epidermidis	0.00848127	1.01156	327	0.979122	1.47095	3.7737	32.9113
BUR272	Yersinia enterocolitica	0.00884236	0.947005	1009	0.989439	0.501487	4.1665	17.5035
BUR274	Staphylococcus epidermidis	0.0186794	0.923559	748	0.976674	1.64037	5.43316	32.2045
BUR274	Streptococcus gordonii	0.00428239	1.00515	179	0.970366	1.7095	3.02235	21.2179
BUR275	Corynebacterium matruchotii	3.86546	0.897445	223531	0.97387	1.47185	6.5384	18.7663
BUR275	Campylobacter showae	0.911114	0.83128	39368	0.970507	1.65947	6.25272	17.9295
BUR275	Neisseria elongata	0.256417	0.87957	12890	0.970377	1.71109	7.33057	17.7202
BUR276	Streptococcus milleri	0.030322	0.946177	959	0.981359	1.17205	3.08133	30.4786
BUR276	Clostridium perfringens	0.121837	1.02386	9947	0.98822	0.511712	0.951744	16.7378
BUR276	Treponema denticola	0.216722	1.00732	10616	0.971362	1.76893	1.9448	29.0252
BUR278	Staphylococcus epidermidis	0.00181491	0.959638	72	0.98371	1.18056	7.66667	31.875
BUR278	Streptococcus intermedius	6.89822	0.895915	255997	0.979729	1.07249	1.32165	23.8112
BUR279	Staphylococcus epidermidis	0.0023434	1.02754	90	0.974626	1.81111	3.74444	33.1778
BUR280	Listeria monocytogenes	0.0038086	0.780709	237	0.980334	1.09283	6.18987	19.7342
BUR283	Treponema denticola	0.00618402	1.01072	363	0.971911	1.44353	2.69146	18.8292
BUR284	Treponema denticola	0.00354572	1.03133	191	0.972122	1.57068	3.28796	22.9634
BUR284	Yersinia enterocolitica	0.00940084	0.790264	1034	0.981449	0.952611	6.4352	16.0397
BUR286	Enterococcus faecalis	0.0235923	0.89086	1076	0.973448	1.73699	6.36059	30.9591
BUR286	Clostridium perfringens	0.00661888	1.04977	350	0.974902	1.70571	6.05143	34.3143
BUR288	Staphylococcus hominis	0.0155715	1.02887	541	0.98637	0.913124	2.12569	35.6433
BUR289	Streptococcus pyogenes	0.00814842	1.01286	375	0.987058	0.536	1.28	13.136
BUR289	Bacillus sp. FJAT-22090	0.00279482	0.958976	169	0.97677	1.72781	4.65089	36.3905
BUR289	Clostridium botulinum	0.0251634	1.0188	2321	0.973009	1.243	2.65403	13
BUR290	Corynebacterium matruchotii	0.443402	0.863146	26924	0.972077	1.44451	4.30449	16.4054
BUR290	Campylobacter showae	0.116663	0.96625	5211	0.971117	1.49204	3.28037	16.9979
BUR290	Yersinia enterocolitica	1.83013	0.867723	209582	0.995	0.222567	1.37349	18.6866
BUR291	Staphylococcus hominis	0.00444038	1.03491	150	0.973004	1.89333	2.92667	31.9867
BUR293	Treponema denticola	0.00125714	1.02178	73	0.970556	1.47945	2.75342	15.9452
BUR297	Staphylococcus hominis	0.0301135	1.02903	897	0.97477	1.99331	2.83724	39.7982
BUR297	Corynebacterium matruchotii	0.768483	0.905191	39590	0.970539	1.72299	2.5923	23.8816
BUR298	Corynebacterium matruchotii	0.0705989	0.871198	4173	0.97181	1.58351	7.46537	16.8155
BUR299	Streptococcus mutans	1.03731	0.931658	28908	0.982791	1.28082	2.07939	37.9299
BUR299	Clostridium novyi	0.0127535	1.01768	584	0.97673	1.45548	7.93664	24.4555
BUR299	Corynebacterium matruchotii	1.58751	0.906941	85849	0.978414	1.21407	2.99851	23.9713
BUR299	PseudomoInfs sp. LG1D9	2.14419	0.864049	282962	0.984138	0.787671	1.99291	20.1524
BUR300	Streptococcus oralis	0.00269242	0.989015	92	0.978447	1.28261	4.22826	25.2717
BUR303	Staphylococcus hominis	0.00590551	1.01835	198	0.970283	2.19697	6.28283	31.8485
BUR307	Borrelia recurrentis	0.00730741	1.07308	142	0.983487	1.1831	7.70423	36.2465
BUR307	Clostridium butyricum	0.184624	1.00565	19209	0.987733	0.557968	0.886772	19.1812
BUR310	Streptococcus milleri	0.454285	0.81642	13581	0.972762	1.79582	2.6624	30.8424
BUR310	Clostridium butyricum	0.00182115	1.00926	205	0.978892	1.01463	6.83415	12.5951
BUR310	Corynebacterium matruchotii	0.0769018	0.984723	4316	0.971369	1.58109	3.92261	20.1383
BUR314	Streptococcus pyogenes	0.00475947	1.00055	225	0.985378	0.591111	0.102222	13.5867
BUR323	Clostridium novyi	0.00116643	0.872016	66	0.981637	0.893939	4.51515	13.6667
BUR323	Treponema denticola	0.00758259	1.03116	448	0.974494	1.27679	1.93527	18.5045
BUR323	Campylobacter showae	0.00391423	0.983081	186	0.977895	1.10753	4.6129	15.5806
BUR330	Streptococcus sanguinis	0.439681	0.935263	19285	0.972767	1.57796	4.11792	22.1052
BUR330	Clostridium septicum	0.0299634	1.07176	1806	0.984624	0.957918	5.79181	29.3444
BUR330	Treponema denticola	0.0436636	1.03426	2344	0.972818	1.55333	3.90742	23.6997
BUR330	Haemophilus influenzae	0.00277443	0.748497	96	0.97869	1.27083	4.48958	28.0521
BUR333	Clostridium cochlearium	0.436668	1.0131	17476	0.981965	1.13745	2.20348	33.1698
BUR333	Treponema denticola	0.00284025	1.03692	139	0.973636	1.56115	2.85612	27.5755
BUR337	Escherichia coli	0.00109992	0.977981	100	0.97789	1.31	5.96	24.7
BUR338	Clostridium perfringens	0.0498289	1.06884	3131	0.979971	1.03098	1.57777	20.9336
BUR341	Yersinia intermedia	0.0133856	0.998571	1471	0.989883	0.445955	0.779742	17.3365
BUR342	Corynebacterium matruchotii	1.59773	0.903017	82080	0.971912	1.79018	7.68572	23.8942
BUR344	Staphylococcus epidermidis	0.0222983	0.955219	801	0.978477	1.70537	6.88015	37.5156
BUR344	Enterococcus casseliflavus	0.112796	0.992517	5840	0.985322	0.98887	1.16815	35.5557
BUR344	Treponema denticola	0.0630647	1.02963	3546	0.976729	1.21404	1.33474	23.1444
BUR344	Campylobacter gracilis	0.030705	0.954188	1422	0.975933	1.31153	5.20956	18.5478
BUR345	Yersinia pestis	0.00921738	1.00262	1106	0.992785	0.29566	0.676311	14.858
BUR346	Yersinia enterocolitica	0.00766406	0.999699	886	0.992372	0.336343	1.35779	17.7472
BUR348	Staphylococcus epidermidis	0.0271583	0.971079	938	0.975241	2.04584	7.38913	35.9659
BUR348	Yersinia intermedia	0.985947	0.873175	108704	0.992955	0.30721	0.458576	18.9573
BUR349	Staphylococcus epidermidis	0.035824	0.992533	1232	0.978065	1.75487	4.43912	38.6567
BUR349	Yersinia enterocolitica	0.000811911	0.987987	102	0.992892	0.313725	4.81373	12.9608

## Sheet: 10_plagueMappingStats
Supplementary Table 10	Plague genome mapping statistics. Presents sequencing and mapping metrics for plague-positive individuals, including total reads, mapping rates, filtered read counts, coverage across chromosomal and plasmid of Yersinia pestis.
		total reads sequenced	mapped reads			coverage (filtered reads)
type	sampleId		total reads	filtered reads	PPM	chromosome	pMT1	pCD1	pPCP1	total
shotgun	BUR218	3221500515	87367	27228	8.45196	0.23631	0.0867789	0.59414	1.2963	0.240649
shotgun	BUR184	376907871	20689	1934	5.13123	0.0173412	0.0271282	0.104146	0.26623	0.019295
shotgun	BUR345	302447128	16774	1307	4.32142	0.010108	0.00682881	0.0290733	0.0785476	0.010455
shotgun	BUR212	1468214533	12438	237	0.161421	0.0019883	0.00138239	0.0033568	0.0138369	0.00201973
shotgun + capture	BUR218	4137176063	264710	47702	11.5301	0.423327	0.108928	1.08871	2.74677	0.431373

[truncated: 6 more sheets: 11_Strontium isotopes, 12_fastq_ENA_ids, 13_libraryStats, RC, Some relation, Sheet4]
